# Supplementary material for: Structural analysis of missense mutations occurring in the DNA-binding domain of HSF4 associated with congenital cataracts
Source: J Struct Biol X. 2019 Nov 15;4:100015. doi: 10.1016/j.yjsbx.2019.100015 (PMC7337047; doi:10.1016/j.yjsbx.2019.100015)
Supplement: Supplementary data 2 [file mmc2.zip › HSF4_K23N.pdb]

REMARK Date 2018-06-23 Time 18:02:27 �й���׼ʱ�� +0800 (1529748147.62 s)
REMARK PHENIX refinement
REMARK 
REMARK ****************** INPUT FILES AND LABELS ******************************
REMARK Reflections:
REMARK   file name      : C:\Users\Administrator\Desktop\HSF4_K23N.1.mtz
REMARK   labels         : ['IMEAN,SIGIMEAN']
REMARK R-free flags:
REMARK   file name      : C:\Users\Administrator\Desktop\HSF4_K23N.1.mtz
REMARK   label          : FreeR_flag
REMARK   test_flag_value: 0
REMARK Model file name(s): 
REMARK   F:\K23N\Refine_6\K23N_refine_006-coot-0.pdb
REMARK 
REMARK ******************** REFINEMENT SUMMARY: QUICK FACTS *******************
REMARK Start: r_work = 0.1799 r_free = 0.2067 bonds = 0.004 angles = 0.730
REMARK Final: r_work = 0.1711 r_free = 0.2052 bonds = 0.012 angles = 1.207
REMARK ************************************************************************
REMARK 
REMARK ****************** REFINEMENT STATISTICS STEP BY STEP ******************
REMARK leading digit, like 1_, means number of macro-cycle                     
REMARK 0    : statistics at the very beginning when nothing is done yet        
REMARK 1_bss: bulk solvent correction and/or (anisotropic) scaling             
REMARK 1_xyz: refinement of coordinates                                        
REMARK 1_adp: refinement of ADPs (Atomic Displacement Parameters)              
REMARK 1_sar: simulated annealing refinement of x,y,z                          
REMARK 1_wat: ordered solvent update (add / remove)                            
REMARK 1_occ: refinement of occupancies                                        
REMARK ------------------------------------------------------------------------
REMARK  stage       r-work r-free bonds angles b_min b_max b_ave n_water shift
REMARK       0    : 0.2458 0.2588 0.004  0.73   4.7  90.2  24.3 240      0.000
REMARK       1_bss: 0.1799 0.2067 0.004  0.73   4.4  89.9  24.0 240      0.000
REMARK 1_settarget: 0.1799 0.2067 0.004  0.73   4.4  89.9  24.0 240      0.000
REMARK       1_nqh: 0.1799 0.2067 0.004  0.73   4.4  89.9  24.0 240      0.000
REMARK    1_weight: 0.1799 0.2067 0.004  0.73   4.4  89.9  24.0 240      0.000
REMARK    1_xyzrec: 0.1833 0.2108 0.003  0.60   4.4  89.9  24.0 240      0.045
REMARK       1_adp: 0.1829 0.2087 0.003  0.60   4.5  86.4  26.4 240      0.045
REMARK       1_occ: 0.1829 0.2088 0.003  0.60   4.5  86.4  26.4 240      0.045
REMARK       2_bss: 0.1826 0.2085 0.003  0.60   4.2  86.1  26.1 240      0.045
REMARK 2_settarget: 0.1826 0.2085 0.003  0.60   4.2  86.1  26.1 240      0.045
REMARK 2_updatecdl: 0.1826 0.2085 0.003  0.61   4.2  86.1  26.1 240      0.045
REMARK       2_nqh: 0.1826 0.2085 0.003  0.61   4.2  86.1  26.1 240      0.045
REMARK       2_sol: 0.1825 0.2070 0.003  0.61   4.2  86.1  26.3 249       n/a
REMARK       2_ion: 0.1825 0.2070 0.003  0.61   4.2  86.1  26.3 249       n/a
REMARK   2_realsrl: 0.1827 0.2089 0.003  0.64   4.2  86.1  26.3 249       n/a
REMARK    2_weight: 0.1827 0.2089 0.003  0.64   4.2  86.1  26.3 249       n/a
REMARK    2_sacart: 0.1853 0.2246 0.008  0.87   4.2  86.1  26.3 249       n/a
REMARK    2_xyzrec: 0.1729 0.2168 0.015  1.36   4.2  86.1  26.3 249       n/a
REMARK  2_realsrl2: 0.1729 0.2168 0.015  1.36   4.2  86.1  26.3 249       n/a
REMARK       2_adp: 0.1707 0.2145 0.015  1.36   4.5  81.9  25.4 249       n/a
REMARK       2_occ: 0.1707 0.2146 0.015  1.36   4.5  81.9  25.4 249       n/a
REMARK       3_bss: 0.1717 0.2153 0.015  1.36   4.4  81.1  24.7 249       n/a
REMARK 3_settarget: 0.1717 0.2153 0.015  1.36   4.4  81.1  24.7 249       n/a
REMARK 3_updatecdl: 0.1717 0.2153 0.015  1.37   4.4  81.1  24.7 249       n/a
REMARK     3_setrh: 0.1717 0.2153 0.015  1.37   4.4  81.1  24.7 249       n/a
REMARK       3_nqh: 0.1717 0.2153 0.015  1.37   4.4  81.1  24.7 249       n/a
REMARK       3_sol: 0.1715 0.2050 0.015  1.37   4.4  81.1  24.6 248       n/a
REMARK       3_ion: 0.1715 0.2050 0.015  1.37   4.4  81.1  24.6 248       n/a
REMARK   3_realsrl: 0.1718 0.2051 0.015  1.37   4.4  81.1  24.6 248       n/a
REMARK    3_weight: 0.1718 0.2051 0.015  1.37   4.4  81.1  24.6 248       n/a
REMARK    3_xyzrec: 0.1702 0.2046 0.012  1.21   4.4  81.1  24.6 248       n/a
REMARK  3_realsrl2: 0.1702 0.2046 0.012  1.21   4.4  81.1  24.6 248       n/a
REMARK       3_adp: 0.1700 0.2063 0.012  1.21   4.3  79.9  24.3 248       n/a
REMARK       3_occ: 0.1700 0.2063 0.012  1.21   4.3  79.9  24.3 248       n/a
REMARK         end: 0.1711 0.2052 0.012  1.21   4.3  79.6  23.9 236       n/a
REMARK ------------------------------------------------------------------------
REMARK MODEL CONTENT.
REMARK  ELEMENT        ATOM RECORD COUNT   OCCUPANCY SUM
REMARK       Na                        4            2.77
REMARK        C                     1009          992.00
REMARK        S                        5            4.00
REMARK        O                      517          511.00
REMARK        N                      291          287.00
REMARK    TOTAL                     1826         1796.77

REMARK -----------------------------------------------------------------------
REMARK r_free_flags.md5.hexdigest 08a6ac2ad517e708c9fdea932d5354c5
REMARK 
REMARK IF THIS FILE IS FOR PDB DEPOSITION: REMOVE ALL FROM THIS LINE UP.
REMARK   3
REMARK   3 REFINEMENT.
REMARK   3   PROGRAM     : PHENIX (1.13_2998: ???)
REMARK   3   AUTHORS     : Adams,Afonine,Bunkoczi,Burnley,Chen,Dar,Davis,
REMARK   3               : Draizen,Echols,Gildea,Gros,Grosse-Kunstleve,Headd,
REMARK   3               : Hintze,Hung,Ioerger,Liebschner,McCoy,McKee,Moriarty,
REMARK   3               : Oeffner,Poon,Read,Richardson,Richardson,Sacchettini,
REMARK   3               : Sauter,Sobolev,Storoni,Terwilliger,Williams,Zwart
REMARK   3
REMARK   3  X-RAY DATA.
REMARK   3  
REMARK   3  REFINEMENT TARGET : ML
REMARK   3  
REMARK   3  DATA USED IN REFINEMENT.
REMARK   3   RESOLUTION RANGE HIGH (ANGSTROMS) : 1.693   
REMARK   3   RESOLUTION RANGE LOW  (ANGSTROMS) : 27.169  
REMARK   3   MIN(FOBS/SIGMA_FOBS)              : 1.38  
REMARK   3   COMPLETENESS FOR RANGE        (%) : 97.62 
REMARK   3   NUMBER OF REFLECTIONS             : 26196     
REMARK   3   NUMBER OF REFLECTIONS (NON-ANOMALOUS) : 26196     
REMARK   3  
REMARK   3  FIT TO DATA USED IN REFINEMENT.
REMARK   3   R VALUE     (WORKING + TEST SET) : 0.1727
REMARK   3   R VALUE            (WORKING SET) : 0.1711
REMARK   3   FREE R VALUE                     : 0.2052
REMARK   3   FREE R VALUE TEST SET SIZE   (%) : 4.76  
REMARK   3   FREE R VALUE TEST SET COUNT      : 1246      
REMARK   3  
REMARK   3  FIT TO DATA USED IN REFINEMENT (IN BINS).
REMARK   3   BIN  RESOLUTION RANGE  COMPL.    NWORK NFREE   RWORK  RFREE  CCWORK CCFREE
REMARK   3     1 27.1723 -  3.5192    1.00     3004   153  0.1640 0.2126   0.934  0.885
REMARK   3     2  3.5192 -  2.7942    1.00     2840   159  0.1720 0.1801   0.927  0.918
REMARK   3     3  2.7942 -  2.4412    1.00     2863   137  0.1802 0.2251   0.908  0.886
REMARK   3     4  2.4412 -  2.2181    0.99     2811   122  0.1674 0.2097   0.926  0.864
REMARK   3     5  2.2181 -  2.0592    0.99     2790   145  0.1550 0.1682   0.929  0.906
REMARK   3     6  2.0592 -  1.9378    0.99     2771   133  0.1606 0.1948   0.925  0.911
REMARK   3     7  1.9378 -  1.8408    0.98     2745   141  0.1826 0.2277   0.910  0.834
REMARK   3     8  1.8408 -  1.7607    0.96     2673   144  0.1939 0.2384   0.888  0.805
REMARK   3     9  1.7607 -  1.6929    0.87     2453   112  0.2016 0.2489   0.882  0.814
REMARK   3  
REMARK   3  BULK SOLVENT MODELLING.
REMARK   3   METHOD USED        : FLAT BULK SOLVENT MODEL
REMARK   3   SOLVENT RADIUS     : 1.11    
REMARK   3   SHRINKAGE RADIUS   : 0.90    
REMARK   3   GRID STEP FACTOR   : 4.00    
REMARK   3  
REMARK   3  ERROR ESTIMATES.
REMARK   3   COORDINATE ERROR (MAXIMUM-LIKELIHOOD BASED)     : 0.14    
REMARK   3   PHASE ERROR (DEGREES, MAXIMUM-LIKELIHOOD BASED) : 18.15   
REMARK   3  
REMARK   3  STRUCTURE FACTORS CALCULATION ALGORITHM : FFT
REMARK   3  
REMARK   3  
REMARK   3  DEVIATIONS FROM IDEAL VALUES.
REMARK   3    BOND      :  0.012   0.098   1629
REMARK   3    ANGLE     :  1.207  13.135   2201
REMARK   3    CHIRALITY :  0.082   0.243    227
REMARK   3    PLANARITY :  0.008   0.037    290
REMARK   3    DIHEDRAL  :  2.754  18.697   1138
REMARK   3    MIN NONBONDED DISTANCE : 1.631 
REMARK   3  REMARK   3  
REMARK   3  MOLPROBITY STATISTICS.
REMARK   3    ALL-ATOM CLASHSCORE : 9.31
REMARK   3    RAMACHANDRAN PLOT:
REMARK   3      OUTLIERS : 0.00  %
REMARK   3      ALLOWED  : 0.56  %
REMARK   3      FAVORED  : 99.44 %
REMARK   3    ROTAMER OUTLIERS : 0.58 %
REMARK   3    CBETA DEVIATIONS : 0
REMARK   3    PEPTIDE PLANE:
REMARK   3      CIS-PROLINE     : 0.0
REMARK   3      CIS-GENERAL     : 0.0
REMARK   3      TWISTED PROLINE : 0.0
REMARK   3      TWISTED GENERAL : 0.0
REMARK   3  
REMARK   3  ATOMIC DISPLACEMENT PARAMETERS.
REMARK   3   WILSON B : 12.71
REMARK   3   RMS(B_ISO_OR_EQUIVALENT_BONDED) : 3.82
REMARK   3   ATOMS          NUMBER OF ATOMS
REMARK   3                    ISO.  ANISO. 
REMARK   3    ALL         :   1826    1574
REMARK   3    ALL (NO H)  :   1826    1574
REMARK   3    SOLVENT     :    236       0
REMARK   3    NON-SOLVENT :   1590    1574
REMARK   3    HYDROGENS   :      0       0
REMARK   3  
REMARK   3  
REMARK   3  TLS DETAILS.
REMARK   3   NUMBER OF TLS GROUPS: 9     
REMARK   3   ORIGIN: CENTER OF MASS
REMARK   3   TLS GROUP : 1     
REMARK   3    SELECTION: chain 'A' and (resid 17 through 50 )
REMARK   3    ORIGIN FOR THE GROUP (A):  -9.9073 -24.4618  15.0408
REMARK   3    T TENSOR                                            
REMARK   3      T11:   0.0853 T22:   0.1559                       
REMARK   3      T33:   0.0764 T12:   0.0041                       
REMARK   3      T13:   0.0103 T23:  -0.0779                       
REMARK   3    L TENSOR                                            
REMARK   3      L11:   0.3759 L22:   0.9590                       
REMARK   3      L33:   2.4108 L12:   0.5069                       
REMARK   3      L13:   0.5205 L23:   0.0355                       
REMARK   3    S TENSOR                                            
REMARK   3      S11:   0.0962 S12:  -0.2809 S13:   0.1921         
REMARK   3      S21:   0.1461 S22:   0.0852 S23:  -0.0012         
REMARK   3      S31:  -0.0739 S32:  -0.0341 S33:  -0.0583         
REMARK   3   TLS GROUP : 2     
REMARK   3    SELECTION: chain 'A' and (resid 51 through 57 )
REMARK   3    ORIGIN FOR THE GROUP (A): -11.4515 -15.5448  24.7840
REMARK   3    T TENSOR                                            
REMARK   3      T11:   0.1451 T22:   0.3295                       
REMARK   3      T33:   0.2119 T12:   0.0543                       
REMARK   3      T13:   0.0349 T23:  -0.1779                       
REMARK   3    L TENSOR                                            
REMARK   3      L11:   1.4737 L22:   6.0635                       
REMARK   3      L33:   3.7105 L12:  -1.4940                       
REMARK   3      L13:  -1.3165 L23:   1.0051                       
REMARK   3    S TENSOR                                            
REMARK   3      S11:   0.0482 S12:  -0.3146 S13:   0.2262         
REMARK   3      S21:   0.4905 S22:   0.0231 S23:   0.2906         
REMARK   3      S31:  -0.2994 S32:  -0.2189 S33:  -0.1073         
REMARK   3   TLS GROUP : 3     
REMARK   3    SELECTION: chain 'A' and (resid 58 through 77 )
REMARK   3    ORIGIN FOR THE GROUP (A):  -1.8119 -17.5001  20.1285
REMARK   3    T TENSOR                                            
REMARK   3      T11:   0.0883 T22:   0.1773                       
REMARK   3      T33:   0.2175 T12:  -0.0347                       
REMARK   3      T13:  -0.0156 T23:  -0.1218                       
REMARK   3    L TENSOR                                            
REMARK   3      L11:   2.7253 L22:   3.8747                       
REMARK   3      L33:   4.4686 L12:   0.2992                       
REMARK   3      L13:   0.0633 L23:   0.2832                       
REMARK   3    S TENSOR                                            
REMARK   3      S11:  -0.0613 S12:  -0.3419 S13:   0.0519         
REMARK   3      S21:   0.1824 S22:   0.0488 S23:  -0.1865         
REMARK   3      S31:  -0.2111 S32:   0.1628 S33:   0.0651         
REMARK   3   TLS GROUP : 4     
REMARK   3    SELECTION: chain 'A' and (resid 78 through 98 )
REMARK   3    ORIGIN FOR THE GROUP (A): -10.1244 -12.8901   7.0442
REMARK   3    T TENSOR                                            
REMARK   3      T11:   0.2508 T22:   0.0747                       
REMARK   3      T33:   0.2904 T12:   0.0368                       
REMARK   3      T13:   0.0983 T23:  -0.0546                       
REMARK   3    L TENSOR                                            
REMARK   3      L11:   3.7723 L22:   4.2592                       
REMARK   3      L33:   4.5819 L12:  -0.9244                       
REMARK   3      L13:   1.6648 L23:  -0.2844                       
REMARK   3    S TENSOR                                            
REMARK   3      S11:   0.0027 S12:  -0.2178 S13:   0.6222         
REMARK   3      S21:   0.0177 S22:   0.0290 S23:   0.3246         
REMARK   3      S31:  -0.6715 S32:  -0.4371 S33:  -0.0119         
REMARK   3   TLS GROUP : 5     
REMARK   3    SELECTION: chain 'A' and (resid 99 through 112 )
REMARK   3    ORIGIN FOR THE GROUP (A):  -6.9373 -25.1471   6.5427
REMARK   3    T TENSOR                                            
REMARK   3      T11:   0.0585 T22:   0.0582                       
REMARK   3      T33:   0.0619 T12:  -0.0136                       
REMARK   3      T13:   0.0128 T23:  -0.0275                       
REMARK   3    L TENSOR                                            
REMARK   3      L11:   2.9781 L22:   4.3370                       
REMARK   3      L33:   2.4525 L12:  -0.5455                       
REMARK   3      L13:  -0.0598 L23:  -0.0741                       
REMARK   3    S TENSOR                                            
REMARK   3      S11:   0.1071 S12:  -0.0282 S13:   0.1938         
REMARK   3      S21:  -0.1817 S22:  -0.0113 S23:  -0.0523         
REMARK   3      S31:  -0.1485 S32:  -0.0302 S33:  -0.0682         
REMARK   3   TLS GROUP : 6     
REMARK   3    SELECTION: chain 'A' and (resid 113 through 119 )
REMARK   3    ORIGIN FOR THE GROUP (A):   3.3382 -26.4196   5.6679
REMARK   3    T TENSOR                                            
REMARK   3      T11:   0.1999 T22:   0.2378                       
REMARK   3      T33:   0.2512 T12:  -0.0220                       
REMARK   3      T13:   0.0148 T23:  -0.0972                       
REMARK   3    L TENSOR                                            
REMARK   3      L11:   0.8128 L22:   2.8925                       
REMARK   3      L33:   4.5959 L12:  -0.6649                       
REMARK   3      L13:   0.2267 L23:  -0.3634                       
REMARK   3    S TENSOR                                            
REMARK   3      S11:   0.0031 S12:  -0.0595 S13:   0.1831         
REMARK   3      S21:   0.2023 S22:   0.4088 S23:  -1.0447         
REMARK   3      S31:  -0.4513 S32:   1.0570 S33:  -0.4090         
REMARK   3   TLS GROUP : 7     
REMARK   3    SELECTION: chain 'B' and (resid 17 through 57 )
REMARK   3    ORIGIN FOR THE GROUP (A): -11.5652 -17.5194 -12.5661
REMARK   3    T TENSOR                                            
REMARK   3      T11:   0.1142 T22:   0.1657                       
REMARK   3      T33:   0.1115 T12:  -0.0014                       
REMARK   3      T13:   0.0808 T23:   0.2755                       
REMARK   3    L TENSOR                                            
REMARK   3      L11:   1.1401 L22:   0.4009                       
REMARK   3      L33:   0.6984 L12:   0.0821                       
REMARK   3      L13:  -0.4019 L23:  -0.2211                       
REMARK   3    S TENSOR                                            
REMARK   3      S11:   0.1323 S12:   0.4242 S13:   0.4343         
REMARK   3      S21:  -0.0954 S22:   0.1343 S23:   0.0856         
REMARK   3      S31:  -0.1712 S32:  -0.1805 S33:   0.1401         
REMARK   3   TLS GROUP : 8     
REMARK   3    SELECTION: chain 'B' and (resid 58 through 98 )
REMARK   3    ORIGIN FOR THE GROUP (A): -16.2775 -11.0385  -8.0286
REMARK   3    T TENSOR                                            
REMARK   3      T11:   0.2299 T22:   0.2056                       
REMARK   3      T33:   0.4315 T12:   0.0772                       
REMARK   3      T13:   0.0890 T23:   0.1991                       
REMARK   3    L TENSOR                                            
REMARK   3      L11:   2.4083 L22:   1.3605                       
REMARK   3      L33:   3.7868 L12:  -0.6781                       
REMARK   3      L13:   1.5725 L23:  -0.9231                       
REMARK   3    S TENSOR                                            
REMARK   3      S11:  -0.0092 S12:   0.6312 S13:   0.6605         
REMARK   3      S21:  -0.0077 S22:   0.0711 S23:   0.0310         
REMARK   3      S31:  -0.4536 S32:   0.0868 S33:   0.0727         
REMARK   3   TLS GROUP : 9     
REMARK   3    SELECTION: chain 'B' and (resid 99 through 119 )
REMARK   3    ORIGIN FOR THE GROUP (A): -18.3258 -23.8656  -3.3545
REMARK   3    T TENSOR                                            
REMARK   3      T11:   0.0850 T22:   0.0952                       
REMARK   3      T33:   0.1330 T12:   0.0332                       
REMARK   3      T13:   0.0264 T23:   0.0502                       
REMARK   3    L TENSOR                                            
REMARK   3      L11:   0.7340 L22:   5.0392                       
REMARK   3      L33:   2.5492 L12:  -0.5294                       
REMARK   3      L13:   0.1582 L23:   0.1678                       
REMARK   3    S TENSOR                                            
REMARK   3      S11:   0.0300 S12:   0.1425 S13:   0.2804         
REMARK   3      S21:  -0.0344 S22:   0.0556 S23:   0.3386         
REMARK   3      S31:  -0.1673 S32:  -0.2998 S33:  -0.0513         

REMARK   3
CRYST1   44.632   65.047   80.556  90.00  90.00  90.00 P 2 21 21
SCALE1      0.022405  0.000000  0.000000        0.00000
SCALE2      0.000000  0.015373  0.000000        0.00000
SCALE3      0.000000  0.000000  0.012414        0.00000
ATOM      1  N   VAL A  17       5.434 -31.162  10.949  1.00 33.67           N
ANISOU    1  N   VAL A  17     3553   5198   4043    508   -286  -1053       N
ATOM      2  CA  VAL A  17       4.492 -30.080  11.272  1.00 21.71           C
ANISOU    2  CA  VAL A  17     2045   3636   2567    402   -235  -1011       C
ATOM      3  C   VAL A  17       4.969 -29.308  12.496  1.00 16.76           C
ANISOU    3  C   VAL A  17     1364   3080   1926    369   -218  -1067       C
ATOM      4  O   VAL A  17       5.140 -29.871  13.576  1.00 19.02           O
ANISOU    4  O   VAL A  17     1673   3372   2181    424   -276  -1068       O
ATOM      5  CB  VAL A  17       3.066 -30.612  11.494  1.00 22.62           C
ANISOU    5  CB  VAL A  17     2253   3649   2693    425   -262   -926       C
ATOM      6  CG1 VAL A  17       2.137 -29.473  11.771  1.00 17.57           C
ANISOU    6  CG1 VAL A  17     1645   2956   2076    307   -210   -879       C
ATOM      7  CG2 VAL A  17       2.582 -31.348  10.256  1.00 21.79           C
ANISOU    7  CG2 VAL A  17     2200   3484   2594    455   -279   -876       C
ATOM      8  N   PRO A  18       5.220 -28.020  12.310  1.00 16.42           N
ANISOU    8  N   PRO A  18     1275   3066   1896    258   -151  -1094       N
ATOM      9  CA  PRO A  18       5.664 -27.200  13.435  1.00 21.49           C
ANISOU    9  CA  PRO A  18     1885   3762   2519    202   -142  -1131       C
ATOM     10  C   PRO A  18       4.636 -27.193  14.555  1.00 20.95           C
ANISOU   10  C   PRO A  18     1906   3603   2452    185   -177  -1056       C
ATOM     11  O   PRO A  18       3.423 -27.269  14.327  1.00 14.54           O
ANISOU   11  O   PRO A  18     1169   2695   1661    174   -170   -986       O
ATOM     12  CB  PRO A  18       5.844 -25.804  12.828  1.00 27.54           C
ANISOU   12  CB  PRO A  18     2618   4544   3300     77    -58  -1157       C
ATOM     13  CG  PRO A  18       5.465 -25.896  11.428  1.00 30.99           C
ANISOU   13  CG  PRO A  18     3084   4923   3768     62    -32  -1120       C
ATOM     14  CD  PRO A  18       5.291 -27.316  11.030  1.00 23.65           C
ANISOU   14  CD  PRO A  18     2185   3964   2836    172    -94  -1086       C
ATOM     15  N   ALA A  19       5.139 -27.096  15.788  1.00 15.57           N
ANISOU   15  N   ALA A  19     1220   2959   1736    176   -215  -1075       N
ATOM     16  CA  ALA A  19       4.254 -27.221  16.944  1.00 14.45           C
ANISOU   16  CA  ALA A  19     1169   2745   1577    163   -251  -1014       C
ATOM     17  C   ALA A  19       3.123 -26.208  16.906  1.00 13.99           C
ANISOU   17  C   ALA A  19     1167   2609   1539     80   -195   -975       C
ATOM     18  O   ALA A  19       2.015 -26.527  17.326  1.00 16.00           O
ANISOU   18  O   ALA A  19     1503   2791   1784     86   -207   -916       O
ATOM     19  CB  ALA A  19       5.040 -27.078  18.268  1.00 19.14           C
ANISOU   19  CB  ALA A  19     1749   3395   2129    143   -299  -1044       C
ATOM     20  N   PHE A  20       3.378 -24.970  16.455  1.00 14.35           N
ANISOU   20  N   PHE A  20     1179   2669   1606     -1   -134  -1010       N
ATOM     21  CA  PHE A  20       2.280 -23.993  16.359  1.00 14.65           C
ANISOU   21  CA  PHE A  20     1282   2619   1663    -64    -86   -976       C
ATOM     22  C   PHE A  20       1.091 -24.572  15.577  1.00 12.07           C
ANISOU   22  C   PHE A  20     1003   2218   1364    -25    -80   -911       C
ATOM     23  O   PHE A  20      -0.073 -24.443  15.989  1.00 12.09           O
ANISOU   23  O   PHE A  20     1076   2157   1360    -31    -75   -867       O
ATOM     24  CB  PHE A  20       2.725 -22.702  15.657  1.00 16.63           C
ANISOU   24  CB  PHE A  20     1510   2876   1934   -152    -26  -1012       C
ATOM     25  CG  PHE A  20       1.597 -21.695  15.479  1.00 14.87           C
ANISOU   25  CG  PHE A  20     1370   2550   1731   -200     15   -979       C
ATOM     26  CD1 PHE A  20       1.168 -20.913  16.547  1.00 19.00           C
ANISOU   26  CD1 PHE A  20     1958   3034   2228   -235     17   -984       C
ATOM     27  CD2 PHE A  20       0.950 -21.564  14.252  1.00 19.87           C
ANISOU   27  CD2 PHE A  20     2023   3123   2403   -203     48   -944       C
ATOM     28  CE1 PHE A  20       0.114 -20.020  16.390  1.00 19.58           C
ANISOU   28  CE1 PHE A  20     2112   3013   2314   -256     52   -963       C
ATOM     29  CE2 PHE A  20      -0.096 -20.664  14.086  1.00 22.38           C
ANISOU   29  CE2 PHE A  20     2422   3345   2735   -231     78   -916       C
ATOM     30  CZ  PHE A  20      -0.520 -19.885  15.169  1.00 18.40           C
ANISOU   30  CZ  PHE A  20     1981   2807   2206   -250     81   -929       C
ATOM     31  N   LEU A  21       1.385 -25.191  14.432  1.00 11.71           N
ANISOU   31  N   LEU A  21      920   2187   1342     13    -79   -909       N
ATOM     32  CA  LEU A  21       0.327 -25.679  13.553  1.00 10.28           C
ANISOU   32  CA  LEU A  21      790   1935   1183     35    -76   -845       C
ATOM     33  C   LEU A  21      -0.360 -26.890  14.146  1.00  9.99           C
ANISOU   33  C   LEU A  21      816   1869   1111     98   -130   -792       C
ATOM     34  O   LEU A  21      -1.571 -27.030  14.003  1.00 11.01           O
ANISOU   34  O   LEU A  21     1010   1934   1237     91   -123   -734       O
ATOM     35  CB  LEU A  21       0.884 -26.052  12.182  1.00 10.41           C
ANISOU   35  CB  LEU A  21      758   1972   1224     52    -66   -859       C
ATOM     36  CG  LEU A  21       1.437 -24.789  11.533  1.00 17.33           C
ANISOU   36  CG  LEU A  21     1590   2868   2125    -34     -3   -904       C
ATOM     37  CD1 LEU A  21       2.191 -25.183  10.245  1.00 21.05           C
ANISOU   37  CD1 LEU A  21     1998   3390   2611    -24     12   -935       C
ATOM     38  CD2 LEU A  21       0.276 -23.887  11.243  1.00 14.47           C
ANISOU   38  CD2 LEU A  21     1308   2406   1786    -90     33   -853       C
ATOM     39  N   GLY A  22       0.395 -27.793  14.773  1.00 10.55           N
ANISOU   39  N   GLY A  22      874   1985   1149    156   -185   -811       N
ATOM     40  CA  GLY A  22      -0.225 -28.922  15.442  1.00 13.78           C
ANISOU   40  CA  GLY A  22     1367   2354   1516    197   -240   -755       C
ATOM     41  C   GLY A  22      -1.159 -28.482  16.555  1.00 10.90           C
ANISOU   41  C   GLY A  22     1058   1961   1122    145   -230   -726       C
ATOM     42  O   GLY A  22      -2.289 -28.979  16.690  1.00 12.08           O
ANISOU   42  O   GLY A  22     1282   2062   1246    137   -237   -665       O
ATOM     43  N   ASN A  23      -0.706 -27.526  17.355  1.00 11.51           N
ANISOU   43  N   ASN A  23     1103   2075   1196    103   -212   -773       N
ATOM     44  CA  ASN A  23      -1.560 -27.001  18.396  1.00 11.24           C
ANISOU   44  CA  ASN A  23     1121   2019   1132     58   -197   -760       C
ATOM     45  C   ASN A  23      -2.802 -26.335  17.801  1.00 10.24           C
ANISOU   45  C   ASN A  23     1015   1846   1030     32   -140   -736       C
ATOM     46  O   ASN A  23      -3.894 -26.415  18.364  1.00 11.14           O
ANISOU   46  O   ASN A  23     1179   1941   1112     22   -132   -707       O
ATOM     47  CB  ASN A  23      -0.772 -26.002  19.240  1.00 11.65           C
ANISOU   47  CB  ASN A  23     1141   2110   1175     15   -187   -821       C
ATOM     48  CG  ASN A  23       0.308 -26.679  20.088  1.00 23.16           C
ANISOU   48  CG  ASN A  23     2587   3618   2596     37   -254   -841       C
ATOM     49  OD1 ASN A  23       0.438 -27.907  20.089  1.00 18.72           O
ANISOU   49  OD1 ASN A  23     2047   3051   2013     91   -310   -809       O
ATOM     50  ND2 ASN A  23       1.099 -25.879  20.792  1.00 20.79           N
ANISOU   50  ND2 ASN A  23     2258   3359   2281     -7   -254   -893       N
ATOM     51  N   LEU A  24      -2.621 -25.558  16.752  1.00 10.00           N
ANISOU   51  N   LEU A  24      945   1802   1051     15    -98   -755       N
ATOM     52  CA  LEU A  24      -3.750 -24.874  16.132  1.00  9.51           C
ANISOU   52  CA  LEU A  24      909   1688   1015     -6    -51   -733       C
ATOM     53  C   LEU A  24      -4.740 -25.884  15.580  1.00  8.87           C
ANISOU   53  C   LEU A  24      864   1584    924     25    -67   -671       C
ATOM     54  O   LEU A  24      -5.958 -25.752  15.764  1.00  8.69           O
ANISOU   54  O   LEU A  24      872   1545    885     19    -46   -648       O
ATOM     55  CB  LEU A  24      -3.227 -23.925  15.048  1.00  9.48           C
ANISOU   55  CB  LEU A  24      873   1664   1063    -40    -13   -758       C
ATOM     56  CG  LEU A  24      -4.354 -23.157  14.364  1.00  9.98           C
ANISOU   56  CG  LEU A  24      978   1660   1154    -57     30   -734       C
ATOM     57  CD1 LEU A  24      -5.008 -22.177  15.305  1.00 10.54           C
ANISOU   57  CD1 LEU A  24     1089   1709   1207    -70     58   -757       C
ATOM     58  CD2 LEU A  24      -3.823 -22.441  13.135  1.00 13.11           C
ANISOU   58  CD2 LEU A  24     1361   2026   1594    -93     58   -745       C
ATOM     59  N   TRP A  25      -4.221 -26.918  14.916  1.00  8.67           N
ANISOU   59  N   TRP A  25      835   1560    899     59   -103   -648       N
ATOM     60  CA  TRP A  25      -5.103 -27.940  14.365  1.00  8.16           C
ANISOU   60  CA  TRP A  25      824   1463    813     79   -125   -585       C
ATOM     61  C   TRP A  25      -5.951 -28.565  15.463  1.00  8.32           C
ANISOU   61  C   TRP A  25      902   1491    770     72   -150   -549       C
ATOM     62  O   TRP A  25      -7.162 -28.787  15.295  1.00  8.20           O
ANISOU   62  O   TRP A  25      921   1464    731     56   -141   -506       O
ATOM     63  CB  TRP A  25      -4.220 -28.985  13.694  1.00  8.17           C
ANISOU   63  CB  TRP A  25      829   1462    815    122   -168   -575       C
ATOM     64  CG  TRP A  25      -4.892 -30.089  12.974  1.00  8.35           C
ANISOU   64  CG  TRP A  25      922   1438    813    137   -197   -509       C
ATOM     65  CD1 TRP A  25      -5.210 -31.326  13.479  1.00 10.66           C
ANISOU   65  CD1 TRP A  25     1292   1708   1049    143   -250   -454       C
ATOM     66  CD2 TRP A  25      -5.209 -30.108  11.587  1.00  7.26           C
ANISOU   66  CD2 TRP A  25      795   1263    701    133   -178   -486       C
ATOM     67  NE1 TRP A  25      -5.724 -32.132  12.451  1.00  9.65           N
ANISOU   67  NE1 TRP A  25     1224   1532    911    141   -265   -396       N
ATOM     68  CE2 TRP A  25      -5.715 -31.397  11.285  1.00  7.91           C
ANISOU   68  CE2 TRP A  25      962   1303    739    141   -223   -418       C
ATOM     69  CE3 TRP A  25      -5.126 -29.154  10.566  1.00  6.99           C
ANISOU   69  CE3 TRP A  25      718   1217    719    108   -129   -510       C
ATOM     70  CZ2 TRP A  25      -6.144 -31.757   9.994  1.00  8.38           C
ANISOU   70  CZ2 TRP A  25     1063   1318    803    133   -221   -379       C
ATOM     71  CZ3 TRP A  25      -5.493 -29.528   9.266  1.00  8.32           C
ANISOU   71  CZ3 TRP A  25      927   1339    894    103   -126   -474       C
ATOM     72  CH2 TRP A  25      -5.992 -30.818   9.007  1.00  7.98           C
ANISOU   72  CH2 TRP A  25      967   1262    803    120   -173   -412       C
ATOM     73  N   ALA A  26      -5.300 -28.910  16.586  1.00  9.29           N
ANISOU   73  N   ALA A  26     1035   1637    858     76   -187   -564       N
ATOM     74  CA  ALA A  26      -6.031 -29.519  17.699  1.00 10.25           C
ANISOU   74  CA  ALA A  26     1222   1761    911     52   -215   -527       C
ATOM     75  C   ALA A  26      -7.035 -28.552  18.293  1.00  9.28           C
ANISOU   75  C   ALA A  26     1083   1667    778     22   -160   -550       C
ATOM     76  O   ALA A  26      -8.161 -28.940  18.607  1.00 13.34           O
ANISOU   76  O   ALA A  26     1632   2191   1244      1   -158   -511       O
ATOM     77  CB  ALA A  26      -5.060 -29.998  18.775  1.00 12.10           C
ANISOU   77  CB  ALA A  26     1477   2009   1111     56   -268   -541       C
ATOM     78  N   LEU A  27      -6.631 -27.291  18.484  1.00 10.49           N
ANISOU   78  N   LEU A  27     1184   1833    966     16   -115   -613       N
ATOM     79  CA  LEU A  27      -7.496 -26.269  19.078  1.00  9.79           C
ANISOU   79  CA  LEU A  27     1089   1763    869     -4    -59   -646       C
ATOM     80  C   LEU A  27      -8.756 -26.086  18.211  1.00 10.43           C
ANISOU   80  C   LEU A  27     1158   1839    965      2    -19   -622       C
ATOM     81  O   LEU A  27      -9.896 -26.082  18.699  1.00 10.31           O
ANISOU   81  O   LEU A  27     1147   1863    907     -5      8   -613       O
ATOM     82  CB  LEU A  27      -6.696 -24.961  19.173  1.00 10.13           C
ANISOU   82  CB  LEU A  27     1105   1791    954    -17    -28   -708       C
ATOM     83  CG  LEU A  27      -7.478 -23.691  19.547  1.00 12.51           C
ANISOU   83  CG  LEU A  27     1417   2078   1259    -26     35   -744       C
ATOM     84  CD1 LEU A  27      -8.209 -23.934  20.874  1.00 17.54           C
ANISOU   84  CD1 LEU A  27     2083   2759   1824    -33     42   -749       C
ATOM     85  CD2 LEU A  27      -6.550 -22.484  19.624  1.00 16.79           C
ANISOU   85  CD2 LEU A  27     1963   2589   1830    -50     53   -796       C
ATOM     86  N   VAL A  28      -8.554 -25.912  16.915  1.00  8.83           N
ANISOU   86  N   VAL A  28      938   1597    820     13    -12   -612       N
ATOM     87  CA  VAL A  28      -9.686 -25.680  16.041  1.00  8.49           C
ANISOU   87  CA  VAL A  28      888   1546    794     20     22   -591       C
ATOM     88  C   VAL A  28     -10.614 -26.889  16.022  1.00  8.75           C
ANISOU   88  C   VAL A  28      942   1622    762     13     -6   -530       C
ATOM     89  O   VAL A  28     -11.849 -26.755  16.142  1.00  8.58           O
ANISOU   89  O   VAL A  28      902   1651    705      8     28   -516       O
ATOM     90  CB  VAL A  28      -9.198 -25.355  14.630  1.00  8.00           C
ANISOU   90  CB  VAL A  28      817   1423    799     22     27   -586       C
ATOM     91  CG1 VAL A  28     -10.414 -25.264  13.691  1.00  7.68           C
ANISOU   91  CG1 VAL A  28      778   1371    770     30     56   -557       C
ATOM     92  CG2 VAL A  28      -8.483 -23.984  14.665  1.00  8.35           C
ANISOU   92  CG2 VAL A  28      853   1426    892      8     60   -635       C
ATOM     93  N   GLY A  29     -10.036 -28.075  15.901  1.00  8.12           N
ANISOU   93  N   GLY A  29      905   1521    658     11    -69   -483       N
ATOM     94  CA  GLY A  29     -10.849 -29.270  15.707  1.00  9.98           C
ANISOU   94  CA  GLY A  29     1194   1762    837    -11   -110   -399       C
ATOM     95  C   GLY A  29     -11.518 -29.773  16.973  1.00 13.94           C
ANISOU   95  C   GLY A  29     1724   2309   1263    -44   -123   -371       C
ATOM     96  O   GLY A  29     -12.466 -30.559  16.871  1.00 13.45           O
ANISOU   96  O   GLY A  29     1696   2259   1155    -78   -144   -296       O
ATOM     97  N   ASP A  30     -11.082 -29.314  18.127  1.00 10.12           N
ANISOU   97  N   ASP A  30     1229   1849    766    -44   -111   -424       N
ATOM     98  CA  ASP A  30     -11.615 -29.777  19.444  1.00 11.99           C
ANISOU   98  CA  ASP A  30     1502   2128    926    -81   -124   -404       C
ATOM     99  C   ASP A  30     -13.085 -29.396  19.589  1.00 12.57           C
ANISOU   99  C   ASP A  30     1519   2297    959   -109    -61   -395       C
ATOM    100  O   ASP A  30     -13.404 -28.204  19.599  1.00 14.37           O
ANISOU  100  O   ASP A  30     1678   2569   1213    -85     10   -459       O
ATOM    101  CB  ASP A  30     -10.772 -29.163  20.579  1.00 14.29           C
ANISOU  101  CB  ASP A  30     1790   2425   1215    -75   -117   -472       C
ATOM    102  CG  ASP A  30     -11.120 -29.704  21.975  1.00 22.01           C
ANISOU  102  CG  ASP A  30     2821   3432   2111   -115   -140   -455       C
ATOM    103  OD1 ASP A  30     -12.136 -30.428  22.137  1.00 20.34           O
ANISOU  103  OD1 ASP A  30     2633   3250   1844   -150   -148   -397       O
ATOM    104  OD2 ASP A  30     -10.363 -29.359  22.917  1.00 24.91           O
ANISOU  104  OD2 ASP A  30     3204   3794   2467   -115   -150   -501       O
ATOM    105  N   PRO A  31     -14.017 -30.359  19.704  1.00 14.86           N
ANISOU  105  N   PRO A  31     1839   2615   1192   -158    -85   -313       N
ATOM    106  CA  PRO A  31     -15.434 -29.985  19.943  1.00 16.68           C
ANISOU  106  CA  PRO A  31     1993   2969   1377   -194    -20   -300       C
ATOM    107  C   PRO A  31     -15.620 -29.123  21.185  1.00 18.41           C
ANISOU  107  C   PRO A  31     2170   3261   1563   -190     41   -377       C
ATOM    108  O   PRO A  31     -16.501 -28.260  21.229  1.00 22.29           O
ANISOU  108  O   PRO A  31     2582   3834   2053   -170    116   -409       O
ATOM    109  CB  PRO A  31     -16.128 -31.337  20.138  1.00 21.77           C
ANISOU  109  CB  PRO A  31     2694   3610   1968   -264    -70   -198       C
ATOM    110  CG  PRO A  31     -15.189 -32.353  19.711  1.00 27.53           C
ANISOU  110  CG  PRO A  31     3536   4197   2728   -237   -157   -164       C
ATOM    111  CD  PRO A  31     -13.811 -31.815  19.730  1.00 17.09           C
ANISOU  111  CD  PRO A  31     2230   2812   1451   -175   -173   -236       C
ATOM    112  N   GLY A  32     -14.811 -29.355  22.210  1.00 16.03           N
ANISOU  112  N   GLY A  32     1931   2919   1240   -200      6   -403       N
ATOM    113  CA  GLY A  32     -14.891 -28.619  23.453  1.00 19.09           C
ANISOU  113  CA  GLY A  32     2302   3359   1593   -204     56   -471       C
ATOM    114  C   GLY A  32     -14.546 -27.156  23.340  1.00 21.50           C
ANISOU  114  C   GLY A  32     2564   3642   1962   -140    119   -562       C
ATOM    115  O   GLY A  32     -14.842 -26.404  24.268  1.00 19.60           O
ANISOU  115  O   GLY A  32     2314   3437   1698   -133    173   -616       O
ATOM    116  N   THR A  33     -13.928 -26.729  22.239  1.00 12.03           N
ANISOU  116  N   THR A  33     1355   2371    846    -94    111   -577       N
ATOM    117  CA  THR A  33     -13.659 -25.315  22.037  1.00 12.13           C
ANISOU  117  CA  THR A  33     1347   2331    930    -39    166   -648       C
ATOM    118  C   THR A  33     -14.537 -24.694  20.958  1.00 11.94           C
ANISOU  118  C   THR A  33     1274   2302    961      8    217   -637       C
ATOM    119  O   THR A  33     -14.395 -23.491  20.701  1.00 12.11           O
ANISOU  119  O   THR A  33     1301   2252   1047     57    258   -680       O
ATOM    120  CB  THR A  33     -12.198 -25.088  21.636  1.00 11.60           C
ANISOU  120  CB  THR A  33     1309   2172    925    -30    122   -672       C
ATOM    121  OG1 THR A  33     -11.955 -25.668  20.330  1.00 11.25           O
ANISOU  121  OG1 THR A  33     1256   2096    924    -22     85   -628       O
ATOM    122  CG2 THR A  33     -11.270 -25.726  22.639  1.00 13.73           C
ANISOU  122  CG2 THR A  33     1627   2440   1149    -64     65   -672       C
ATOM    123  N   ASP A  34     -15.444 -25.464  20.344  1.00 13.83           N
ANISOU  123  N   ASP A  34     1476   2608   1170     -8    211   -571       N
ATOM    124  CA  ASP A  34     -16.152 -25.000  19.156  1.00 13.39           C
ANISOU  124  CA  ASP A  34     1376   2537   1174     38    245   -545       C
ATOM    125  C   ASP A  34     -17.065 -23.817  19.459  1.00 15.47           C
ANISOU  125  C   ASP A  34     1604   2804   1470    104    324   -574       C
ATOM    126  O   ASP A  34     -17.457 -23.101  18.527  1.00 17.72           O
ANISOU  126  O   ASP A  34     1870   3034   1829    162    352   -564       O
ATOM    127  CB  ASP A  34     -17.000 -26.130  18.551  1.00 15.90           C
ANISOU  127  CB  ASP A  34     1661   2944   1436     -8    219   -451       C
ATOM    128  CG  ASP A  34     -16.208 -27.072  17.658  1.00 17.91           C
ANISOU  128  CG  ASP A  34     1968   3148   1689    -43    145   -408       C
ATOM    129  OD1 ASP A  34     -15.009 -26.817  17.363  1.00 12.71           O
ANISOU  129  OD1 ASP A  34     1350   2393   1088    -20    119   -456       O
ATOM    130  OD2 ASP A  34     -16.796 -28.104  17.247  1.00 16.37           O
ANISOU  130  OD2 ASP A  34     1781   2999   1440    -99    104   -313       O
ATOM    131  N   HIS A  35     -17.429 -23.604  20.724  1.00 13.32           N
ANISOU  131  N   HIS A  35     1330   2589   1143    100    358   -607       N
ATOM    132  CA  HIS A  35     -18.204 -22.414  21.031  1.00 14.34           C
ANISOU  132  CA  HIS A  35     1441   2706   1303    178    435   -642       C
ATOM    133  C   HIS A  35     -17.398 -21.147  20.822  1.00 19.66           C
ANISOU  133  C   HIS A  35     2182   3238   2048    232    452   -701       C
ATOM    134  O   HIS A  35     -17.988 -20.061  20.749  1.00 19.06           O
ANISOU  134  O   HIS A  35     2109   3121   2010    310    511   -724       O
ATOM    135  CB  HIS A  35     -18.768 -22.495  22.454  1.00 15.49           C
ANISOU  135  CB  HIS A  35     1574   2950   1363    159    474   -668       C
ATOM    136  CG  HIS A  35     -17.720 -22.567  23.517  1.00 16.77           C
ANISOU  136  CG  HIS A  35     1808   3085   1480    112    449   -719       C
ATOM    137  ND1 HIS A  35     -16.832 -23.624  23.624  1.00 18.11           N
ANISOU  137  ND1 HIS A  35     2009   3259   1613     32    372   -697       N
ATOM    138  CD2 HIS A  35     -17.403 -21.707  24.514  1.00 20.63           C
ANISOU  138  CD2 HIS A  35     2350   3536   1954    135    488   -787       C
ATOM    139  CE1 HIS A  35     -16.021 -23.414  24.648  1.00 22.54           C
ANISOU  139  CE1 HIS A  35     2629   3790   2143      9    361   -747       C
ATOM    140  NE2 HIS A  35     -16.341 -22.252  25.201  1.00 18.96           N
ANISOU  140  NE2 HIS A  35     2191   3313   1698     64    431   -802       N
ATOM    141  N   LEU A  36     -16.068 -21.252  20.658  1.00 13.57           N
ANISOU  141  N   LEU A  36     1466   2394   1295    190    399   -720       N
ATOM    142  CA  LEU A  36     -15.248 -20.062  20.505  1.00 13.68           C
ANISOU  142  CA  LEU A  36     1549   2289   1361    217    409   -769       C
ATOM    143  C   LEU A  36     -14.338 -20.159  19.287  1.00 12.65           C
ANISOU  143  C   LEU A  36     1433   2082   1292    193    359   -749       C
ATOM    144  O   LEU A  36     -13.997 -19.137  18.693  1.00 12.74           O
ANISOU  144  O   LEU A  36     1488   1997   1353    219    371   -768       O
ATOM    145  CB  LEU A  36     -14.424 -19.842  21.781  1.00 14.19           C
ANISOU  145  CB  LEU A  36     1668   2350   1374    182    401   -823       C
ATOM    146  CG  LEU A  36     -15.234 -19.271  22.952  1.00 15.48           C
ANISOU  146  CG  LEU A  36     1845   2554   1483    221    469   -861       C
ATOM    147  CD1 LEU A  36     -14.366 -19.263  24.222  1.00 15.91           C
ANISOU  147  CD1 LEU A  36     1957   2613   1476    170    450   -908       C
ATOM    148  CD2 LEU A  36     -15.664 -17.821  22.604  1.00 18.67           C
ANISOU  148  CD2 LEU A  36     2294   2868   1930    310    531   -892       C
ATOM    149  N   ILE A  37     -13.946 -21.364  18.884  1.00 11.78           N
ANISOU  149  N   ILE A  37     1294   2012   1171    142    303   -711       N
ATOM    150  CA  ILE A  37     -13.107 -21.490  17.684  1.00 10.91           C
ANISOU  150  CA  ILE A  37     1193   1835   1118    122    262   -693       C
ATOM    151  C   ILE A  37     -13.439 -22.832  17.022  1.00 10.18           C
ANISOU  151  C   ILE A  37     1062   1801   1006    100    225   -636       C
ATOM    152  O   ILE A  37     -13.441 -23.883  17.676  1.00 10.15           O
ANISOU  152  O   ILE A  37     1050   1874    934     67    192   -619       O
ATOM    153  CB  ILE A  37     -11.602 -21.336  17.996  1.00 10.80           C
ANISOU  153  CB  ILE A  37     1212   1782   1110     79    223   -728       C
ATOM    154  CG1 ILE A  37     -10.786 -21.526  16.725  1.00 10.04           C
ANISOU  154  CG1 ILE A  37     1111   1636   1068     57    188   -706       C
ATOM    155  CG2 ILE A  37     -11.115 -22.321  19.034  1.00 10.85           C
ANISOU  155  CG2 ILE A  37     1212   1858   1055     43    181   -730       C
ATOM    156  CD1 ILE A  37      -9.249 -21.115  16.957  1.00 10.18           C
ANISOU  156  CD1 ILE A  37     1144   1627   1096     17    162   -743       C
ATOM    157  N   ARG A  38     -13.767 -22.782  15.737  1.00  9.71           N
ANISOU  157  N   ARG A  38      989   1703    995    117    229   -602       N
ATOM    158  CA  ARG A  38     -14.266 -23.994  15.077  1.00  9.33           C
ANISOU  158  CA  ARG A  38      913   1718    914     98    202   -542       C
ATOM    159  C   ARG A  38     -13.931 -23.967  13.595  1.00  8.47           C
ANISOU  159  C   ARG A  38      815   1534    868     98    190   -522       C
ATOM    160  O   ARG A  38     -13.758 -22.912  13.001  1.00  8.76           O
ANISOU  160  O   ARG A  38      869   1481    976    119    214   -542       O
ATOM    161  CB  ARG A  38     -15.790 -24.105  15.252  1.00  9.67           C
ANISOU  161  CB  ARG A  38      899   1854    923    119    243   -495       C
ATOM    162  CG  ARG A  38     -16.597 -23.046  14.486  1.00 10.27           C
ANISOU  162  CG  ARG A  38      947   1877   1076    184    292   -483       C
ATOM    163  CD  ARG A  38     -18.066 -23.073  14.918  1.00 20.57           C
ANISOU  163  CD  ARG A  38     2180   3288   2349    212    329   -438       C
ATOM    164  NE  ARG A  38     -18.882 -22.193  14.094  1.00 32.04           N
ANISOU  164  NE  ARG A  38     3599   4697   3878    284    363   -415       N
ATOM    165  CZ  ARG A  38     -18.968 -20.859  14.185  1.00 43.26           C
ANISOU  165  CZ  ARG A  38     5048   6033   5355    360    404   -468       C
ATOM    166  NH1 ARG A  38     -18.284 -20.169  15.099  1.00 39.13           N
ANISOU  166  NH1 ARG A  38     4590   5460   4819    367    423   -543       N
ATOM    167  NH2 ARG A  38     -19.762 -20.207  13.335  1.00 43.79           N
ANISOU  167  NH2 ARG A  38     5083   6067   5488    428    422   -440       N
ATOM    168  N   TRP A  39     -13.910 -25.134  12.977  1.00  7.90           N
ANISOU  168  N   TRP A  39      746   1500    757     69    151   -477       N
ATOM    169  CA  TRP A  39     -13.867 -25.156  11.519  1.00  7.36           C
ANISOU  169  CA  TRP A  39      695   1346    754     61    134   -422       C
ATOM    170  C   TRP A  39     -15.156 -24.603  10.896  1.00  7.60           C
ANISOU  170  C   TRP A  39      689   1368    831     87    169   -358       C
ATOM    171  O   TRP A  39     -16.251 -24.738  11.442  1.00  8.62           O
ANISOU  171  O   TRP A  39      768   1586    922     99    188   -317       O
ATOM    172  CB  TRP A  39     -13.708 -26.595  11.046  1.00  6.85           C
ANISOU  172  CB  TRP A  39      673   1289    642     16     60   -339       C
ATOM    173  CG  TRP A  39     -12.373 -27.217  11.323  1.00  6.99           C
ANISOU  173  CG  TRP A  39      729   1298    627      9     11   -392       C
ATOM    174  CD1 TRP A  39     -12.117 -28.225  12.204  1.00  6.80           C
ANISOU  174  CD1 TRP A  39      737   1323    524     -3    -44   -379       C
ATOM    175  CD2 TRP A  39     -11.148 -26.918  10.673  1.00  9.27           C
ANISOU  175  CD2 TRP A  39     1030   1524    970     16      8   -449       C
ATOM    176  NE1 TRP A  39     -10.766 -28.606  12.112  1.00  7.68           N
ANISOU  176  NE1 TRP A  39      876   1372    670     14    -78   -392       N
ATOM    177  CE2 TRP A  39     -10.159 -27.808  11.183  1.00  6.75           C
ANISOU  177  CE2 TRP A  39      735   1205    626     22    -45   -434       C
ATOM    178  CE3 TRP A  39     -10.787 -26.008   9.659  1.00  7.11           C
ANISOU  178  CE3 TRP A  39      751   1173    776     12     46   -473       C
ATOM    179  CZ2 TRP A  39      -8.820 -27.794  10.750  1.00  7.52           C
ANISOU  179  CZ2 TRP A  39      827   1263    768     33    -54   -456       C
ATOM    180  CZ3 TRP A  39      -9.463 -26.003   9.238  1.00  6.59           C
ANISOU  180  CZ3 TRP A  39      689   1068    745      2     31   -481       C
ATOM    181  CH2 TRP A  39      -8.501 -26.914   9.763  1.00  6.61           C
ANISOU  181  CH2 TRP A  39      693   1103    715     18    -15   -478       C
ATOM    182  N   SER A  40     -15.020 -24.003   9.714  1.00  7.34           N
ANISOU  182  N   SER A  40      678   1235    877     92    173   -347       N
ATOM    183  CA  SER A  40     -16.195 -23.684   8.898  1.00  7.54           C
ANISOU  183  CA  SER A  40      676   1242    945    113    181   -266       C
ATOM    184  C   SER A  40     -16.909 -24.962   8.509  1.00  9.48           C
ANISOU  184  C   SER A  40      915   1547   1142     59    131   -143       C
ATOM    185  O   SER A  40     -16.368 -26.052   8.712  1.00  7.39           O
ANISOU  185  O   SER A  40      690   1305    815     10     86   -125       O
ATOM    186  CB  SER A  40     -15.795 -22.912   7.644  1.00  8.11           C
ANISOU  186  CB  SER A  40      797   1184   1099    109    181   -271       C
ATOM    187  OG  SER A  40     -15.217 -23.839   6.694  1.00 12.14           O
ANISOU  187  OG  SER A  40     1356   1655   1602     42    132   -217       O
ATOM    188  N   PRO A  41     -18.119 -24.892   7.951  1.00  8.20           N
ANISOU  188  N   PRO A  41      708   1409    998     65    128    -54       N
ATOM    189  CA  PRO A  41     -18.821 -26.141   7.624  1.00  7.82           C
ANISOU  189  CA  PRO A  41      661   1425    887     -8     74     69       C
ATOM    190  C   PRO A  41     -18.042 -27.105   6.757  1.00  8.03           C
ANISOU  190  C   PRO A  41      786   1370    894    -76     13    112       C
ATOM    191  O   PRO A  41     -18.116 -28.313   7.001  1.00  6.60           O
ANISOU  191  O   PRO A  41      644   1237    628   -136    -37    170       O
ATOM    192  CB  PRO A  41     -20.083 -25.654   6.925  1.00 10.20           C
ANISOU  192  CB  PRO A  41      897   1745   1234     14     80    149       C
ATOM    193  CG  PRO A  41     -20.373 -24.309   7.692  1.00 14.68           C
ANISOU  193  CG  PRO A  41     1393   2338   1848    126    153     52       C
ATOM    194  CD  PRO A  41     -18.989 -23.702   7.754  1.00 12.53           C
ANISOU  194  CD  PRO A  41     1201   1948   1613    144    170    -61       C
ATOM    195  N   SER A  42     -17.334 -26.599   5.753  1.00  6.22           N
ANISOU  195  N   SER A  42      606   1022    735    -69     15     85       N
ATOM    196  CA  SER A  42     -16.529 -27.404   4.846  1.00  5.59           C
ANISOU  196  CA  SER A  42      618    865    642   -120    -31    111       C
ATOM    197  C   SER A  42     -15.101 -27.577   5.325  1.00  6.51           C
ANISOU  197  C   SER A  42      768    964    743   -103    -27      7       C
ATOM    198  O   SER A  42     -14.357 -28.371   4.738  1.00  8.21           O
ANISOU  198  O   SER A  42     1052   1135    933   -128    -64     15       O
ATOM    199  CB  SER A  42     -16.499 -26.769   3.466  1.00  8.23           C
ANISOU  199  CB  SER A  42      986   1091   1051   -134    -26    135       C
ATOM    200  OG  SER A  42     -15.769 -25.566   3.533  1.00  7.12           O
ANISOU  200  OG  SER A  42      836    895    975    -93     23     30       O
ATOM    201  N   GLY A  43     -14.687 -26.842   6.337  1.00  5.61           N
ANISOU  201  N   GLY A  43      607    885    641    -58     15    -92       N
ATOM    202  CA  GLY A  43     -13.351 -27.025   6.871  1.00  6.18           C
ANISOU  202  CA  GLY A  43      695    959    692    -46     10   -187       C
ATOM    203  C   GLY A  43     -12.275 -26.279   6.104  1.00  6.08           C
ANISOU  203  C   GLY A  43      698    870    742    -49     36   -260       C
ATOM    204  O   GLY A  43     -11.104 -26.491   6.367  1.00  6.90           O
ANISOU  204  O   GLY A  43      805    986    829    -44     28   -334       O
ATOM    205  N   THR A  44     -12.634 -25.355   5.223  1.00  5.38           N
ANISOU  205  N   THR A  44      615    709    718    -60     66   -245       N
ATOM    206  CA  THR A  44     -11.572 -24.679   4.498  1.00  5.34           C
ANISOU  206  CA  THR A  44      635    637    756    -87     90   -313       C
ATOM    207  C   THR A  44     -11.179 -23.355   5.136  1.00  6.88           C
ANISOU  207  C   THR A  44      809    822    983    -74    136   -413       C
ATOM    208  O   THR A  44     -10.316 -22.648   4.599  1.00  6.01           O
ANISOU  208  O   THR A  44      719    671    894   -109    148   -439       O
ATOM    209  CB  THR A  44     -11.969 -24.430   3.024  1.00  7.04           C
ANISOU  209  CB  THR A  44      900    760   1015   -130     87   -244       C
ATOM    210  OG1 THR A  44     -13.090 -23.551   3.006  1.00  6.62           O
ANISOU  210  OG1 THR A  44      835    676   1004   -105    101   -206       O
ATOM    211  CG2 THR A  44     -12.312 -25.761   2.338  1.00  5.42           C
ANISOU  211  CG2 THR A  44      736    556    769   -154     39   -145       C
ATOM    212  N   SER A  45     -11.790 -23.004   6.273  1.00  6.48           N
ANISOU  212  N   SER A  45      723    820    919    -26    152   -434       N
ATOM    213  CA  SER A  45     -11.362 -21.850   7.039  1.00  8.35           C
ANISOU  213  CA  SER A  45      958   1049   1164    -14    181   -507       C
ATOM    214  C   SER A  45     -11.769 -22.131   8.481  1.00 10.81           C
ANISOU  214  C   SER A  45     1232   1449   1428     29    183   -523       C
ATOM    215  O   SER A  45     -12.467 -23.109   8.764  1.00  6.92           O
ANISOU  215  O   SER A  45      708   1026    895     47    172   -488       O
ATOM    216  CB  SER A  45     -12.023 -20.554   6.495  1.00  7.77           C
ANISOU  216  CB  SER A  45      923    882   1147      3    210   -510       C
ATOM    217  OG  SER A  45     -13.442 -20.642   6.636  1.00 10.48           O
ANISOU  217  OG  SER A  45     1233   1245   1504     68    220   -461       O
ATOM    218  N   PHE A  46     -11.346 -21.278   9.397  1.00  7.57           N
ANISOU  218  N   PHE A  46      830   1039   1007     34    192   -561       N
ATOM    219  CA  PHE A  46     -11.845 -21.438  10.769  1.00  7.97           C
ANISOU  219  CA  PHE A  46      855   1162   1011     69    200   -574       C
ATOM    220  C   PHE A  46     -12.263 -20.095  11.337  1.00  9.25           C
ANISOU  220  C   PHE A  46     1045   1287   1184    108    239   -609       C
ATOM    221  O   PHE A  46     -11.858 -19.047  10.852  1.00 10.33           O
ANISOU  221  O   PHE A  46     1230   1343   1351     97    247   -631       O
ATOM    222  CB  PHE A  46     -10.842 -22.145  11.711  1.00  7.91           C
ANISOU  222  CB  PHE A  46      834   1213    957     40    163   -591       C
ATOM    223  CG  PHE A  46      -9.580 -21.350  12.024  1.00  9.17           C
ANISOU  223  CG  PHE A  46     1010   1347   1129      7    160   -632       C
ATOM    224  CD1 PHE A  46      -8.433 -21.466  11.223  1.00 10.41           C
ANISOU  224  CD1 PHE A  46     1160   1488   1308    -34    141   -631       C
ATOM    225  CD2 PHE A  46      -9.540 -20.528  13.123  1.00  9.53           C
ANISOU  225  CD2 PHE A  46     1072   1394   1153     15    179   -673       C
ATOM    226  CE1 PHE A  46      -7.300 -20.733  11.546  1.00 11.99           C
ANISOU  226  CE1 PHE A  46     1359   1687   1509    -69    144   -672       C
ATOM    227  CE2 PHE A  46      -8.399 -19.801  13.444  1.00 15.12           C
ANISOU  227  CE2 PHE A  46     1796   2088   1861    -22    176   -715       C
ATOM    228  CZ  PHE A  46      -7.287 -19.922  12.655  1.00 13.02           C
ANISOU  228  CZ  PHE A  46     1511   1818   1617    -67    158   -714       C
ATOM    229  N   LEU A  47     -13.172 -20.158  12.314  1.00  9.27           N
ANISOU  229  N   LEU A  47     1020   1350   1152    155    264   -610       N
ATOM    230  CA  LEU A  47     -13.863 -18.992  12.833  1.00 10.20           C
ANISOU  230  CA  LEU A  47     1163   1440   1274    218    309   -638       C
ATOM    231  C   LEU A  47     -13.586 -18.882  14.314  1.00 15.88           C
ANISOU  231  C   LEU A  47     1891   2205   1937    214    318   -677       C
ATOM    232  O   LEU A  47     -13.654 -19.876  15.038  1.00 12.98           O
ANISOU  232  O   LEU A  47     1483   1925   1524    192    303   -665       O
ATOM    233  CB  LEU A  47     -15.394 -19.102  12.610  1.00 13.00           C
ANISOU  233  CB  LEU A  47     1460   1839   1641    290    342   -597       C
ATOM    234  CG  LEU A  47     -15.770 -18.970  11.119  1.00 21.18           C
ANISOU  234  CG  LEU A  47     2492   2812   2744    307    335   -561       C
ATOM    235  CD1 LEU A  47     -15.698 -20.299  10.405  1.00 26.80           C
ANISOU  235  CD1 LEU A  47     3156   3573   3454    255    303   -510       C
ATOM    236  CD2 LEU A  47     -17.145 -18.335  10.919  1.00 30.72           C
ANISOU  236  CD2 LEU A  47     3663   4024   3987    407    369   -538       C
ATOM    237  N   VAL A  48     -13.309 -17.670  14.758  1.00 11.54           N
ANISOU  237  N   VAL A  48     1406   1593   1384    234    341   -726       N
ATOM    238  CA  VAL A  48     -13.222 -17.357  16.177  1.00 12.30           C
ANISOU  238  CA  VAL A  48     1525   1721   1427    243    362   -769       C
ATOM    239  C   VAL A  48     -14.415 -16.468  16.498  1.00 18.59           C
ANISOU  239  C   VAL A  48     2342   2501   2222    338    423   -785       C
ATOM    240  O   VAL A  48     -14.546 -15.379  15.927  1.00 15.49           O
ANISOU  240  O   VAL A  48     2014   2013   1857    384    440   -803       O
ATOM    241  CB  VAL A  48     -11.897 -16.669  16.512  1.00 13.60           C
ANISOU  241  CB  VAL A  48     1756   1833   1579    190    339   -817       C
ATOM    242  CG1 VAL A  48     -11.919 -16.213  17.953  1.00 16.02           C
ANISOU  242  CG1 VAL A  48     2101   2158   1827    206    364   -865       C
ATOM    243  CG2 VAL A  48     -10.731 -17.628  16.265  1.00 13.27           C
ANISOU  243  CG2 VAL A  48     1670   1829   1543    109    284   -799       C
ATOM    244  N   SER A  49     -15.299 -16.938  17.373  1.00 13.95           N
ANISOU  244  N   SER A  49     1700   2005   1598    367    457   -778       N
ATOM    245  CA  SER A  49     -16.600 -16.289  17.449  1.00 20.64           C
ANISOU  245  CA  SER A  49     2529   2856   2457    465    520   -779       C
ATOM    246  C   SER A  49     -16.586 -15.126  18.417  1.00 25.68           C
ANISOU  246  C   SER A  49     3252   3443   3062    514    569   -846       C
ATOM    247  O   SER A  49     -17.461 -14.259  18.320  1.00 27.44           O
ANISOU  247  O   SER A  49     3489   3627   3311    604    624   -862       O
ATOM    248  CB  SER A  49     -17.690 -17.290  17.829  1.00 22.11           C
ANISOU  248  CB  SER A  49     2605   3180   2617    471    537   -736       C
ATOM    249  OG  SER A  49     -17.450 -17.781  19.121  1.00 25.26           O
ANISOU  249  OG  SER A  49     3002   3654   2943    426    539   -762       O
ATOM    250  N   ASP A  50     -15.597 -15.063  19.323  1.00 20.18           N
ANISOU  250  N   ASP A  50     2615   2740   2314    457    551   -888       N
ATOM    251  CA  ASP A  50     -15.460 -13.886  20.187  1.00 24.06           C
ANISOU  251  CA  ASP A  50     3214   3165   2764    497    592   -955       C
ATOM    252  C   ASP A  50     -14.001 -13.819  20.615  1.00 26.23           C
ANISOU  252  C   ASP A  50     3555   3410   3002    410    535   -986       C
ATOM    253  O   ASP A  50     -13.564 -14.659  21.406  1.00 26.41           O
ANISOU  253  O   ASP A  50     3535   3511   2988    347    510   -986       O
ATOM    254  CB  ASP A  50     -16.364 -13.954  21.404  1.00 24.44           C
ANISOU  254  CB  ASP A  50     3230   3293   2762    542    658   -979       C
ATOM    255  CG  ASP A  50     -16.387 -12.640  22.141  1.00 33.83           C
ANISOU  255  CG  ASP A  50     4543   4396   3914    600    715  -1050       C
ATOM    256  OD1 ASP A  50     -17.341 -11.858  21.911  1.00 43.52           O
ANISOU  256  OD1 ASP A  50     5779   5580   5178    691    783  -1069       O
ATOM    257  OD2 ASP A  50     -15.432 -12.352  22.916  1.00 34.89           O
ANISOU  257  OD2 ASP A  50     4768   4500   3988    554    689  -1092       O
ATOM    258  N   GLN A  51     -13.264 -12.826  20.112  1.00 22.72           N
ANISOU  258  N   GLN A  51     2200   3437   2995    692    114  -1243       N
ATOM    259  CA  GLN A  51     -11.811 -12.828  20.299  1.00 22.16           C
ANISOU  259  CA  GLN A  51     2204   3317   2898    579    131  -1242       C
ATOM    260  C   GLN A  51     -11.413 -12.688  21.764  1.00 19.80           C
ANISOU  260  C   GLN A  51     1911   3043   2571    500    177  -1297       C
ATOM    261  O   GLN A  51     -10.493 -13.378  22.224  1.00 20.95           O
ANISOU  261  O   GLN A  51     2022   3241   2698    402    131  -1318       O
ATOM    262  CB  GLN A  51     -11.175 -11.733  19.465  1.00 30.61           C
ANISOU  262  CB  GLN A  51     3431   4228   3972    631    203  -1225       C
ATOM    263  CG  GLN A  51     -11.380 -11.974  17.977  1.00 39.50           C
ANISOU  263  CG  GLN A  51     4604   5314   5089    730    159  -1170       C
ATOM    264  CD  GLN A  51     -10.850 -10.835  17.154  1.00 49.55           C
ANISOU  264  CD  GLN A  51     6097   6384   6348    801    291  -1141       C
ATOM    265  OE1 GLN A  51      -9.643 -10.574  17.140  1.00 54.20           O
ANISOU  265  OE1 GLN A  51     6771   6872   6949    708    386  -1145       O
ATOM    266  NE2 GLN A  51     -11.752 -10.127  16.474  1.00 49.51           N
ANISOU  266  NE2 GLN A  51     6181   6309   6323    974    299  -1125       N
ATOM    267  N   SER A  52     -12.068 -11.790  22.512  1.00 22.38           N
ANISOU  267  N   SER A  52     2295   3327   2881    563    269  -1327       N
ATOM    268  CA  SER A  52     -11.672 -11.556  23.900  1.00 23.28           C
ANISOU  268  CA  SER A  52     2471   3443   2933    512    314  -1395       C
ATOM    269  C   SER A  52     -11.868 -12.804  24.743  1.00 19.85           C
ANISOU  269  C   SER A  52     1967   3127   2450    467    293  -1389       C
ATOM    270  O   SER A  52     -11.000 -13.179  25.537  1.00 20.86           O
ANISOU  270  O   SER A  52     2130   3287   2509    406    253  -1434       O
ATOM    271  CB  SER A  52     -12.476 -10.402  24.499  1.00 33.85           C
ANISOU  271  CB  SER A  52     3921   4694   4245    612    445  -1420       C
ATOM    272  OG  SER A  52     -12.468  -9.284  23.639  1.00 45.01           O
ANISOU  272  OG  SER A  52     5431   5979   5693    686    492  -1408       O
ATOM    273  N   ARG A  53     -13.020 -13.452  24.609  1.00 19.99           N
ANISOU  273  N   ARG A  53     1894   3199   2502    508    329  -1344       N
ATOM    274  CA  ARG A  53     -13.251 -14.661  25.400  1.00 23.26           C
ANISOU  274  CA  ARG A  53     2278   3689   2870    465    364  -1332       C
ATOM    275  C   ARG A  53     -12.348 -15.793  24.923  1.00 19.79           C
ANISOU  275  C   ARG A  53     1792   3310   2417    382    244  -1311       C
ATOM    276  O   ARG A  53     -11.814 -16.567  25.732  1.00 18.57           O
ANISOU  276  O   ARG A  53     1687   3195   2174    351    247  -1315       O
ATOM    277  CB  ARG A  53     -14.723 -15.073  25.297  1.00 25.62           C
ANISOU  277  CB  ARG A  53     2462   4016   3257    510    460  -1301       C
ATOM    278  CG  ARG A  53     -15.149 -16.111  26.311  1.00 24.98           C
ANISOU  278  CG  ARG A  53     2390   3967   3136    480    595  -1285       C
ATOM    279  CD  ARG A  53     -16.681 -16.309  26.286  1.00 27.97           C
ANISOU  279  CD  ARG A  53     2616   4356   3653    522    734  -1266       C
ATOM    280  NE  ARG A  53     -16.971 -17.600  26.891  1.00 28.30           N
ANISOU  280  NE  ARG A  53     2644   4422   3687    458    860  -1241       N
ATOM    281  CZ  ARG A  53     -18.090 -18.262  26.690  1.00 28.65           C
ANISOU  281  CZ  ARG A  53     2508   4490   3887    429    954  -1230       C
ATOM    282  NH1 ARG A  53     -19.011 -17.750  25.891  1.00 31.02           N
ANISOU  282  NH1 ARG A  53     2620   4810   4356    475    897  -1249       N
ATOM    283  NH2 ARG A  53     -18.271 -19.439  27.272  1.00 36.11           N
ANISOU  283  NH2 ARG A  53     3468   5435   4819    358   1103  -1207       N
ATOM    284  N   PHE A  54     -12.152 -15.881  23.613  1.00 17.51           N
ANISOU  284  N   PHE A  54     1442   3015   2195    370    148  -1285       N
ATOM    285  CA  PHE A  54     -11.248 -16.892  23.066  1.00 16.26           C
ANISOU  285  CA  PHE A  54     1259   2893   2025    308     55  -1261       C
ATOM    286  C   PHE A  54      -9.855 -16.754  23.683  1.00 17.07           C
ANISOU  286  C   PHE A  54     1396   3005   2086    276     18  -1295       C
ATOM    287  O   PHE A  54      -9.264 -17.736  24.143  1.00 17.27           O
ANISOU  287  O   PHE A  54     1415   3090   2057    258    -13  -1287       O
ATOM    288  CB  PHE A  54     -11.212 -16.774  21.542  1.00 15.58           C
ANISOU  288  CB  PHE A  54     1161   2765   1993    328    -12  -1233       C
ATOM    289  CG  PHE A  54     -10.031 -17.450  20.903  1.00 14.53           C
ANISOU  289  CG  PHE A  54     1040   2629   1852    282    -73  -1206       C
ATOM    290  CD1 PHE A  54     -10.021 -18.833  20.673  1.00 13.95           C
ANISOU  290  CD1 PHE A  54      949   2602   1747    248   -107  -1182       C
ATOM    291  CD2 PHE A  54      -8.911 -16.712  20.551  1.00 14.45           C
ANISOU  291  CD2 PHE A  54     1062   2552   1877    272    -64  -1213       C
ATOM    292  CE1 PHE A  54      -8.912 -19.442  20.060  1.00 13.57           C
ANISOU  292  CE1 PHE A  54      922   2539   1693    228   -141  -1150       C
ATOM    293  CE2 PHE A  54      -7.812 -17.299  19.961  1.00 15.27           C
ANISOU  293  CE2 PHE A  54     1163   2642   1997    239    -85  -1194       C
ATOM    294  CZ  PHE A  54      -7.798 -18.688  19.724  1.00 14.60           C
ANISOU  294  CZ  PHE A  54     1068   2611   1870    225   -129  -1154       C
ATOM    295  N   ALA A  55      -9.343 -15.522  23.770  1.00 16.71           N
ANISOU  295  N   ALA A  55     1389   2894   2065    282     30  -1348       N
ATOM    296  CA  ALA A  55      -7.968 -15.364  24.232  1.00 21.53           C
ANISOU  296  CA  ALA A  55     1989   3516   2675    244    -22  -1421       C
ATOM    297  C   ALA A  55      -7.855 -15.667  25.718  1.00 22.78           C
ANISOU  297  C   ALA A  55     2222   3726   2709    267    -35  -1465       C
ATOM    298  O   ALA A  55      -6.833 -16.189  26.187  1.00 20.46           O
ANISOU  298  O   ALA A  55     1915   3481   2377    267   -120  -1501       O
ATOM    299  CB  ALA A  55      -7.497 -13.952  23.925  1.00 21.98           C
ANISOU  299  CB  ALA A  55     2083   3463   2804    220     16  -1491       C
ATOM    300  N   LYS A  56      -8.905 -15.362  26.478  1.00 19.00           N
ANISOU  300  N   LYS A  56     1848   3220   2150    307     55  -1461       N
ATOM    301  CA  LYS A  56      -8.858 -15.591  27.912  1.00 20.69           C
ANISOU  301  CA  LYS A  56     2217   3443   2199    342     67  -1498       C
ATOM    302  C   LYS A  56      -9.112 -17.052  28.262  1.00 22.83           C
ANISOU  302  C   LYS A  56     2522   3775   2379    366     93  -1426       C
ATOM    303  O   LYS A  56      -8.552 -17.567  29.235  1.00 25.87           O
ANISOU  303  O   LYS A  56     3048   4172   2608    402     45  -1444       O
ATOM    304  CB  LYS A  56      -9.891 -14.672  28.584  1.00 24.18           C
ANISOU  304  CB  LYS A  56     2795   3806   2587    389    209  -1521       C
ATOM    305  CG  LYS A  56      -9.899 -14.659  30.098  1.00 38.06           C
ANISOU  305  CG  LYS A  56     4795   5527   4141    436    255  -1569       C
ATOM    306  CD  LYS A  56     -10.971 -13.705  30.609  1.00 44.28           C
ANISOU  306  CD  LYS A  56     5714   6217   4896    497    440  -1585       C
ATOM    307  CE  LYS A  56     -10.956 -13.607  32.139  1.00 54.22           C
ANISOU  307  CE  LYS A  56     7281   7404   5918    542    510  -1641       C
ATOM    308  NZ  LYS A  56     -11.330 -14.903  32.790  1.00 57.68           N
ANISOU  308  NZ  LYS A  56     7826   7864   6227    574    620  -1574       N
ATOM    309  N   GLU A  57      -9.984 -17.728  27.521  1.00 23.24           N
ANISOU  309  N   GLU A  57     2476   3844   2510    349    169  -1351       N
ATOM    310  CA  GLU A  57     -10.534 -18.998  27.975  1.00 21.37           C
ANISOU  310  CA  GLU A  57     2306   3623   2190    361    272  -1292       C
ATOM    311  C   GLU A  57      -9.933 -20.200  27.291  1.00 25.37           C
ANISOU  311  C   GLU A  57     2746   4179   2714    332    192  -1242       C
ATOM    312  O   GLU A  57      -9.689 -21.220  27.937  1.00 28.08           O
ANISOU  312  O   GLU A  57     3222   4524   2922    363    226  -1208       O
ATOM    313  CB  GLU A  57     -12.044 -19.017  27.751  1.00 22.36           C
ANISOU  313  CB  GLU A  57     2359   3722   2413    354    443  -1261       C
ATOM    314  CG  GLU A  57     -12.707 -17.852  28.480  1.00 26.77           C
ANISOU  314  CG  GLU A  57     2999   4221   2952    414    561  -1298       C
ATOM    315  CD  GLU A  57     -14.137 -18.148  28.882  1.00 37.74           C
ANISOU  315  CD  GLU A  57     4367   5581   4392    446    797  -1261       C
ATOM    316  OE1 GLU A  57     -14.867 -18.824  28.114  1.00 34.97           O
ANISOU  316  OE1 GLU A  57     3833   5264   4191    397    822  -1228       O
ATOM    317  OE2 GLU A  57     -14.517 -17.710  29.989  1.00 50.60           O
ANISOU  317  OE2 GLU A  57     6169   7146   5910    523    962  -1270       O
ATOM    318  N   VAL A  58      -9.714 -20.117  25.985  1.00 19.87           N
ANISOU  318  N   VAL A  58     1727   3315   2509   -224    488  -1030       N
ATOM    319  CA  VAL A  58      -9.405 -21.281  25.195  1.00 20.50           C
ANISOU  319  CA  VAL A  58     1795   3297   2696   -313    429   -910       C
ATOM    320  C   VAL A  58      -7.975 -21.238  24.673  1.00 20.28           C
ANISOU  320  C   VAL A  58     1844   3148   2712   -286    273   -910       C
ATOM    321  O   VAL A  58      -7.286 -22.266  24.658  1.00 23.74           O
ANISOU  321  O   VAL A  58     2340   3522   3158   -322    224   -804       O
ATOM    322  CB  VAL A  58     -10.451 -21.410  24.062  1.00 26.91           C
ANISOU  322  CB  VAL A  58     2451   4098   3677   -348    455   -927       C
ATOM    323  CG1 VAL A  58      -9.907 -22.138  22.967  1.00 35.46           C
ANISOU  323  CG1 VAL A  58     3557   5044   4872   -403    357   -877       C
ATOM    324  CG2 VAL A  58     -11.695 -22.106  24.610  1.00 28.74           C
ANISOU  324  CG2 VAL A  58     2582   4452   3886   -446    612   -866       C
ATOM    325  N   LEU A  59      -7.464 -20.044  24.358  1.00 20.69           N
ANISOU  325  N   LEU A  59     1904   3171   2787   -220    203  -1026       N
ATOM    326  CA  LEU A  59      -6.070 -19.922  23.929  1.00 25.23           C
ANISOU  326  CA  LEU A  59     2519   3664   3404   -217     78  -1033       C
ATOM    327  C   LEU A  59      -5.087 -20.553  24.900  1.00 29.58           C
ANISOU  327  C   LEU A  59     3139   4254   3848   -221     11   -959       C
ATOM    328  O   LEU A  59      -4.246 -21.354  24.444  1.00 28.03           O
ANISOU  328  O   LEU A  59     2929   3994   3728   -222    -55   -886       O
ATOM    329  CB  LEU A  59      -5.679 -18.454  23.724  1.00 31.84           C
ANISOU  329  CB  LEU A  59     3380   4466   4250   -183     27  -1165       C
ATOM    330  CG  LEU A  59      -5.272 -17.949  22.350  1.00 29.22           C
ANISOU  330  CG  LEU A  59     3034   4018   4049   -185    -13  -1171       C
ATOM    331  CD1 LEU A  59      -4.638 -16.598  22.482  1.00 18.77           C
ANISOU  331  CD1 LEU A  59     1789   2645   2700   -164    -50  -1193       C
ATOM    332  CD2 LEU A  59      -4.410 -18.931  21.556  1.00 19.22           C
ANISOU  332  CD2 LEU A  59     1760   2695   2846   -205    -33  -1056       C
ATOM    333  N   PRO A  60      -5.125 -20.253  26.213  1.00 25.42           N
ANISOU  333  N   PRO A  60     2690   3829   3139   -208     16   -975       N
ATOM    334  CA  PRO A  60      -4.170 -20.889  27.142  1.00 26.04           C
ANISOU  334  CA  PRO A  60     2845   3954   3094   -201    -87   -885       C
ATOM    335  C   PRO A  60      -4.213 -22.398  27.142  1.00 23.85           C
ANISOU  335  C   PRO A  60     2597   3629   2838   -211    -71   -707       C
ATOM    336  O   PRO A  60      -3.176 -23.033  27.346  1.00 26.84           O
ANISOU  336  O   PRO A  60     3001   3984   3214   -167   -195   -622       O
ATOM    337  CB  PRO A  60      -4.593 -20.352  28.518  1.00 24.53           C
ANISOU  337  CB  PRO A  60     2766   3891   2663   -199    -45   -934       C
ATOM    338  CG  PRO A  60      -5.381 -19.153  28.275  1.00 29.54           C
ANISOU  338  CG  PRO A  60     3372   4527   3324   -180     49  -1095       C
ATOM    339  CD  PRO A  60      -6.060 -19.375  26.954  1.00 25.71           C
ANISOU  339  CD  PRO A  60     2761   3952   3054   -184    118  -1075       C
ATOM    340  N   GLN A  61      -5.394 -22.992  26.965  1.00 25.08           N
ANISOU  340  N   GLN A  61     2748   3765   3016   -266     73   -647       N
ATOM    341  CA  GLN A  61      -5.511 -24.442  26.996  1.00 23.42           C
ANISOU  341  CA  GLN A  61     2604   3471   2824   -305     97   -477       C
ATOM    342  C   GLN A  61      -4.563 -25.080  25.996  1.00 29.57           C
ANISOU  342  C   GLN A  61     3355   4104   3778   -255     -4   -449       C
ATOM    343  O   GLN A  61      -3.969 -26.133  26.261  1.00 30.98           O
ANISOU  343  O   GLN A  61     3622   4198   3952   -214    -66   -318       O
ATOM    344  CB  GLN A  61      -6.956 -24.846  26.680  1.00 27.46           C
ANISOU  344  CB  GLN A  61     3070   3979   3385   -415    266   -453       C
ATOM    345  CG  GLN A  61      -7.219 -26.339  26.547  1.00 33.50           C
ANISOU  345  CG  GLN A  61     3916   4614   4198   -502    306   -291       C
ATOM    346  CD  GLN A  61      -8.722 -26.656  26.470  1.00 43.34           C
ANISOU  346  CD  GLN A  61     5093   5904   5469   -657    479   -272       C
ATOM    347  OE1 GLN A  61      -9.570 -25.764  26.643  1.00 47.26           O
ANISOU  347  OE1 GLN A  61     5467   6555   5935   -666    575   -373       O
ATOM    348  NE2 GLN A  61      -9.056 -27.922  26.208  1.00 44.08           N
ANISOU  348  NE2 GLN A  61     5259   5858   5631   -779    518   -150       N
ATOM    349  N   TYR A  62      -4.427 -24.469  24.825  1.00 16.95           N
ANISOU  349  N   TYR A  62     1646   2466   2329   -247    -14   -570       N
ATOM    350  CA  TYR A  62      -3.633 -25.082  23.775  1.00 20.99           C
ANISOU  350  CA  TYR A  62     2130   2849   2996   -205    -65   -564       C
ATOM    351  C   TYR A  62      -2.304 -24.398  23.541  1.00 22.28           C
ANISOU  351  C   TYR A  62     2213   3048   3205   -130   -170   -640       C
ATOM    352  O   TYR A  62      -1.403 -25.029  22.984  1.00 21.88           O
ANISOU  352  O   TYR A  62     2131   2923   3259    -62   -212   -618       O
ATOM    353  CB  TYR A  62      -4.433 -25.134  22.464  1.00 19.19           C
ANISOU  353  CB  TYR A  62     1856   2542   2893   -275     12   -626       C
ATOM    354  CG  TYR A  62      -5.372 -26.295  22.451  1.00 19.47           C
ANISOU  354  CG  TYR A  62     1960   2494   2944   -363     87   -534       C
ATOM    355  CD1 TYR A  62      -6.663 -26.168  22.947  1.00 19.34           C
ANISOU  355  CD1 TYR A  62     1920   2564   2865   -464    180   -517       C
ATOM    356  CD2 TYR A  62      -4.961 -27.537  22.012  1.00 20.56           C
ANISOU  356  CD2 TYR A  62     2186   2463   3161   -352     73   -467       C
ATOM    357  CE1 TYR A  62      -7.534 -27.234  22.943  1.00 22.15           C
ANISOU  357  CE1 TYR A  62     2322   2848   3244   -590    255   -431       C
ATOM    358  CE2 TYR A  62      -5.819 -28.611  22.026  1.00 23.70           C
ANISOU  358  CE2 TYR A  62     2675   2754   3577   -467    138   -384       C
ATOM    359  CZ  TYR A  62      -7.103 -28.454  22.486  1.00 22.31           C
ANISOU  359  CZ  TYR A  62     2458   2675   3342   -605    228   -362       C
ATOM    360  OH  TYR A  62      -7.970 -29.531  22.505  1.00 28.49           O
ANISOU  360  OH  TYR A  62     3316   3358   4152   -764    301   -277       O
ATOM    361  N   PHE A  63      -2.156 -23.133  23.943  1.00 19.31           N
ANISOU  361  N   PHE A  63     1798   2779   2759   -146   -205   -737       N
ATOM    362  CA  PHE A  63      -0.978 -22.358  23.612  1.00 22.23           C
ANISOU  362  CA  PHE A  63     2077   3182   3189   -129   -291   -823       C
ATOM    363  C   PHE A  63      -0.268 -21.807  24.846  1.00 16.97           C
ANISOU  363  C   PHE A  63     1416   2638   2392   -118   -417   -841       C
ATOM    364  O   PHE A  63       0.885 -21.370  24.731  1.00 22.43           O
ANISOU  364  O   PHE A  63     2005   3376   3140   -118   -516   -895       O
ATOM    365  CB  PHE A  63      -1.356 -21.211  22.644  1.00 20.65           C
ANISOU  365  CB  PHE A  63     1843   2949   3053   -193   -230   -944       C
ATOM    366  CG  PHE A  63      -1.563 -21.672  21.219  1.00 18.62           C
ANISOU  366  CG  PHE A  63     1578   2583   2913   -197   -151   -930       C
ATOM    367  CD1 PHE A  63      -0.468 -21.765  20.364  1.00 19.29           C
ANISOU  367  CD1 PHE A  63     1632   2627   3072   -168   -144   -924       C
ATOM    368  CD2 PHE A  63      -2.813 -22.074  20.759  1.00 16.97           C
ANISOU  368  CD2 PHE A  63     1408   2325   2717   -227    -78   -913       C
ATOM    369  CE1 PHE A  63      -0.619 -22.204  19.082  1.00 18.29           C
ANISOU  369  CE1 PHE A  63     1532   2411   3006   -166    -67   -922       C
ATOM    370  CE2 PHE A  63      -2.958 -22.574  19.427  1.00 16.19           C
ANISOU  370  CE2 PHE A  63     1346   2127   2680   -223    -24   -889       C
ATOM    371  CZ  PHE A  63      -1.844 -22.597  18.599  1.00 16.26           C
ANISOU  371  CZ  PHE A  63     1341   2098   2740   -192    -18   -905       C
ATOM    372  N   LYS A  64      -0.906 -21.852  26.030  1.00 17.92           N
ANISOU  372  N   LYS A  64     1651   2827   2329   -122   -414   -801       N
ATOM    373  CA  LYS A  64      -0.278 -21.535  27.318  1.00 19.68           C
ANISOU  373  CA  LYS A  64     1925   3175   2376   -110   -552   -804       C
ATOM    374  C   LYS A  64       0.069 -20.061  27.472  1.00 19.80           C
ANISOU  374  C   LYS A  64     1920   3247   2356   -178   -607   -979       C
ATOM    375  O   LYS A  64       0.979 -19.708  28.222  1.00 21.33           O
ANISOU  375  O   LYS A  64     2106   3539   2460   -191   -769  -1016       O
ATOM    376  CB  LYS A  64       0.960 -22.409  27.568  1.00 25.00           C
ANISOU  376  CB  LYS A  64     2541   3876   3084    -21   -716   -697       C
ATOM    377  CG  LYS A  64       0.605 -23.885  27.702  1.00 38.33           C
ANISOU  377  CG  LYS A  64     4323   5476   4765     55   -678   -511       C
ATOM    378  CD  LYS A  64       1.777 -24.771  27.282  1.00 51.24           C
ANISOU  378  CD  LYS A  64     5855   7060   6554    186   -792   -432       C
ATOM    379  CE  LYS A  64       1.394 -26.253  27.240  1.00 59.78           C
ANISOU  379  CE  LYS A  64     7068   7985   7663    264   -741   -257       C
ATOM    380  NZ  LYS A  64       0.292 -26.550  26.274  1.00 60.05           N
ANISOU  380  NZ  LYS A  64     7145   7876   7795    176   -542   -281       N
ATOM    381  N   HIS A  65      -0.653 -19.197  26.761  1.00 19.95           N
ANISOU  381  N   HIS A  65     1941   3194   2446   -223   -490  -1085       N
ATOM    382  CA  HIS A  65      -0.655 -17.762  27.001  1.00 18.93           C
ANISOU  382  CA  HIS A  65     1868   3060   2264   -279   -502  -1237       C
ATOM    383  C   HIS A  65      -2.057 -17.271  26.622  1.00 18.39           C
ANISOU  383  C   HIS A  65     1854   2926   2209   -256   -339  -1295       C
ATOM    384  O   HIS A  65      -2.871 -18.026  26.081  1.00 19.85           O
ANISOU  384  O   HIS A  65     1999   3084   2460   -224   -237  -1214       O
ATOM    385  CB  HIS A  65       0.449 -17.050  26.176  1.00 18.72           C
ANISOU  385  CB  HIS A  65     1788   2934   2391   -320   -524  -1201       C
ATOM    386  CG  HIS A  65       0.174 -17.042  24.707  1.00 17.03           C
ANISOU  386  CG  HIS A  65     1534   2598   2338   -306   -401  -1150       C
ATOM    387  ND1 HIS A  65      -0.618 -16.089  24.100  1.00 17.47           N
ANISOU  387  ND1 HIS A  65     1664   2553   2422   -304   -306  -1174       N
ATOM    388  CD2 HIS A  65       0.530 -17.917  23.735  1.00 17.77           C
ANISOU  388  CD2 HIS A  65     1540   2661   2550   -280   -368  -1077       C
ATOM    389  CE1 HIS A  65      -0.716 -16.366  22.805  1.00 18.72           C
ANISOU  389  CE1 HIS A  65     1785   2639   2687   -288   -234  -1108       C
ATOM    390  NE2 HIS A  65      -0.007 -17.461  22.554  1.00 15.00           N
ANISOU  390  NE2 HIS A  65     1228   2203   2266   -278   -257  -1058       N
ATOM    391  N   SER A  66      -2.322 -15.992  26.856  1.00 22.35           N
ANISOU  391  N   SER A  66     2451   3366   2676   -252   -303  -1364       N
ATOM    392  CA  SER A  66      -3.663 -15.470  26.609  1.00 20.16           C
ANISOU  392  CA  SER A  66     2204   3042   2414   -190   -168  -1417       C
ATOM    393  C   SER A  66      -3.622 -14.173  25.815  1.00 26.72           C
ANISOU  393  C   SER A  66     3080   3713   3359   -183   -161  -1417       C
ATOM    394  O   SER A  66      -4.503 -13.319  25.971  1.00 22.49           O
ANISOU  394  O   SER A  66     2616   3127   2802   -118    -98  -1484       O
ATOM    395  CB  SER A  66      -4.385 -15.239  27.935  1.00 23.05           C
ANISOU  395  CB  SER A  66     2676   3511   2570   -149   -103  -1511       C
ATOM    396  OG  SER A  66      -3.626 -14.346  28.730  1.00 27.75           O
ANISOU  396  OG  SER A  66     3400   4080   3064   -183   -196  -1563       O
ATOM    397  N   ASN A  67      -2.635 -14.034  24.940  1.00 17.51           N
ANISOU  397  N   ASN A  67     1882   2472   2299   -243   -215  -1341       N
ATOM    398  CA  ASN A  67      -2.309 -12.794  24.240  1.00 23.19           C
ANISOU  398  CA  ASN A  67     2682   3050   3080   -277   -225  -1334       C
ATOM    399  C   ASN A  67      -2.797 -12.934  22.798  1.00 17.81           C
ANISOU  399  C   ASN A  67     1951   2301   2516   -245   -168  -1256       C
ATOM    400  O   ASN A  67      -2.143 -13.591  21.973  1.00 18.43           O
ANISOU  400  O   ASN A  67     1956   2389   2656   -280   -165  -1173       O
ATOM    401  CB  ASN A  67      -0.803 -12.555  24.315  1.00 25.89           C
ANISOU  401  CB  ASN A  67     3022   3390   3426   -391   -314  -1311       C
ATOM    402  CG  ASN A  67      -0.374 -11.191  23.793  1.00 33.15           C
ANISOU  402  CG  ASN A  67     4056   4162   4375   -471   -333  -1323       C
ATOM    403  OD1 ASN A  67      -0.956 -10.647  22.854  1.00 28.56           O
ANISOU  403  OD1 ASN A  67     3534   3469   3848   -442   -281  -1298       O
ATOM    404  ND2 ASN A  67       0.694 -10.641  24.397  1.00 32.82           N
ANISOU  404  ND2 ASN A  67     4056   4120   4295   -586   -428  -1362       N
ATOM    405  N   MET A  68      -3.972 -12.353  22.497  1.00 16.55           N
ANISOU  405  N   MET A  68     1835   2078   2374   -165   -126  -1291       N
ATOM    406  CA  MET A  68      -4.533 -12.506  21.152  1.00 15.58           C
ANISOU  406  CA  MET A  68     1673   1904   2341   -133   -103  -1227       C
ATOM    407  C   MET A  68      -3.595 -11.924  20.101  1.00 17.19           C
ANISOU  407  C   MET A  68     1954   2004   2575   -217   -129  -1158       C
ATOM    408  O   MET A  68      -3.427 -12.501  19.018  1.00 16.07           O
ANISOU  408  O   MET A  68     1767   1865   2475   -238   -112  -1082       O
ATOM    409  CB  MET A  68      -5.906 -11.834  21.076  1.00 17.90           C
ANISOU  409  CB  MET A  68     1998   2149   2654    -15    -83  -1294       C
ATOM    410  CG  MET A  68      -6.594 -12.043  19.740  1.00 17.27           C
ANISOU  410  CG  MET A  68     1871   2033   2660     25    -94  -1247       C
ATOM    411  SD  MET A  68      -6.976 -13.789  19.537  1.00 19.08           S
ANISOU  411  SD  MET A  68     1913   2411   2926     -1    -63  -1213       S
ATOM    412  CE  MET A  68      -7.921 -13.751  17.998  1.00 20.45           C
ANISOU  412  CE  MET A  68     2060   2528   3183     50   -111  -1200       C
ATOM    413  N   ALA A  69      -2.952 -10.791  20.419  1.00 19.24           N
ANISOU  413  N   ALA A  69     2344   2167   2799   -282   -164  -1194       N
ATOM    414  CA  ALA A  69      -2.039 -10.166  19.459  1.00 21.90           C
ANISOU  414  CA  ALA A  69     2761   2402   3157   -394   -182  -1143       C
ATOM    415  C   ALA A  69      -0.894 -11.097  19.082  1.00 16.53           C
ANISOU  415  C   ALA A  69     1947   1827   2508   -471   -168  -1079       C
ATOM    416  O   ALA A  69      -0.524 -11.170  17.904  1.00 16.70           O
ANISOU  416  O   ALA A  69     1968   1815   2561   -521   -138  -1023       O
ATOM    417  CB  ALA A  69      -1.485  -8.854  20.021  1.00 23.07           C
ANISOU  417  CB  ALA A  69     3075   2427   3266   -478   -234  -1206       C
ATOM    418  N   SER A  70      -0.309 -11.796  20.068  1.00 16.54           N
ANISOU  418  N   SER A  70     1843   1948   2492   -477   -189  -1101       N
ATOM    419  CA  SER A  70       0.763 -12.744  19.765  1.00 17.38           C
ANISOU  419  CA  SER A  70     1816   2149   2640   -515   -176  -1058       C
ATOM    420  C   SER A  70       0.265 -13.837  18.847  1.00 15.46           C
ANISOU  420  C   SER A  70     1511   1932   2432   -440   -108  -1004       C
ATOM    421  O   SER A  70       0.968 -14.246  17.910  1.00 16.69           O
ANISOU  421  O   SER A  70     1617   2096   2627   -475    -64   -974       O
ATOM    422  CB  SER A  70       1.325 -13.361  21.037  1.00 19.52           C
ANISOU  422  CB  SER A  70     2002   2534   2881   -510   -241  -1093       C
ATOM    423  OG  SER A  70       1.816 -12.326  21.848  1.00 26.02           O
ANISOU  423  OG  SER A  70     2897   3333   3659   -598   -319  -1153       O
ATOM    424  N   PHE A  71      -0.925 -14.364  19.150  1.00 13.96           N
ANISOU  424  N   PHE A  71     1317   1760   2226   -346    -97  -1007       N
ATOM    425  CA  PHE A  71      -1.492 -15.465  18.366  1.00 13.34           C
ANISOU  425  CA  PHE A  71     1194   1699   2176   -292    -50   -962       C
ATOM    426  C   PHE A  71      -1.724 -15.038  16.921  1.00 15.01           C
ANISOU  426  C   PHE A  71     1469   1834   2400   -317    -24   -925       C
ATOM    427  O   PHE A  71      -1.377 -15.764  15.964  1.00 13.95           O
ANISOU  427  O   PHE A  71     1313   1706   2282   -331     17   -898       O
ATOM    428  CB  PHE A  71      -2.791 -15.896  19.043  1.00 12.56           C
ANISOU  428  CB  PHE A  71     1072   1635   2063   -223    -50   -989       C
ATOM    429  CG  PHE A  71      -3.547 -16.951  18.303  1.00 13.84           C
ANISOU  429  CG  PHE A  71     1201   1803   2254   -193    -16   -952       C
ATOM    430  CD1 PHE A  71      -3.043 -18.244  18.221  1.00 13.78           C
ANISOU  430  CD1 PHE A  71     1160   1815   2263   -196      0   -924       C
ATOM    431  CD2 PHE A  71      -4.777 -16.665  17.730  1.00 12.09           C
ANISOU  431  CD2 PHE A  71      985   1559   2050   -163    -18   -962       C
ATOM    432  CE1 PHE A  71      -3.805 -19.231  17.530  1.00 15.04           C
ANISOU  432  CE1 PHE A  71     1319   1956   2442   -189     24   -896       C
ATOM    433  CE2 PHE A  71      -5.521 -17.647  17.033  1.00 14.96           C
ANISOU  433  CE2 PHE A  71     1323   1928   2433   -158     -5   -936       C
ATOM    434  CZ  PHE A  71      -5.021 -18.912  16.967  1.00 14.10           C
ANISOU  434  CZ  PHE A  71     1209   1825   2323   -180     20   -897       C
ATOM    435  N   VAL A  72      -2.281 -13.846  16.738  1.00 13.27           N
ANISOU  435  N   VAL A  72     1349   1529   2164   -326    -54   -940       N
ATOM    436  CA  VAL A  72      -2.580 -13.377  15.389  1.00 13.49           C
ANISOU  436  CA  VAL A  72     1473   1466   2187   -355    -57   -912       C
ATOM    437  C   VAL A  72      -1.294 -13.074  14.629  1.00 14.82           C
ANISOU  437  C   VAL A  72     1675   1602   2355   -473    -21   -893       C
ATOM    438  O   VAL A  72      -1.205 -13.303  13.406  1.00 16.40           O
ANISOU  438  O   VAL A  72     1912   1774   2545   -514     13   -870       O
ATOM    439  CB  VAL A  72      -3.518 -12.169  15.471  1.00 19.40           C
ANISOU  439  CB  VAL A  72     2341   2101   2931   -312   -109   -952       C
ATOM    440  CG1 VAL A  72      -3.620 -11.467  14.138  1.00 22.11           C
ANISOU  440  CG1 VAL A  72     2838   2305   3259   -357   -133   -930       C
ATOM    441  CG2 VAL A  72      -4.904 -12.620  15.982  1.00 18.28           C
ANISOU  441  CG2 VAL A  72     2107   2018   2819   -187   -127   -998       C
ATOM    442  N   ARG A  73      -0.285 -12.558  15.326  1.00 16.44           N
ANISOU  442  N   ARG A  73     1859   1816   2572   -543    -26   -917       N
ATOM    443  CA  ARG A  73       1.015 -12.374  14.693  1.00 16.48           C
ANISOU  443  CA  ARG A  73     1835   1825   2603   -671     26   -916       C
ATOM    444  C   ARG A  73       1.562 -13.706  14.199  1.00 17.49           C
ANISOU  444  C   ARG A  73     1825   2060   2759   -649    107   -920       C
ATOM    445  O   ARG A  73       2.130 -13.775  13.101  1.00 16.97           O
ANISOU  445  O   ARG A  73     1758   1988   2701   -732    194   -927       O
ATOM    446  CB  ARG A  73       2.007 -11.700  15.665  1.00 18.39           C
ANISOU  446  CB  ARG A  73     2042   2082   2864   -758    -15   -950       C
ATOM    447  CG  ARG A  73       3.454 -11.587  15.109  1.00 22.52           C
ANISOU  447  CG  ARG A  73     2473   2647   3437   -906     49   -958       C
ATOM    448  CD  ARG A  73       4.347 -10.814  16.076  1.00 29.26           C
ANISOU  448  CD  ARG A  73     3295   3510   4313  -1013    -26   -991       C
ATOM    449  NE  ARG A  73       5.745 -10.729  15.625  1.00 30.70           N
ANISOU  449  NE  ARG A  73     3346   3761   4560  -1163     33   -998       N
ATOM    450  CZ  ARG A  73       6.645 -11.691  15.806  1.00 37.69           C
ANISOU  450  CZ  ARG A  73     4022   4804   5495  -1140     57  -1015       C
ATOM    451  NH1 ARG A  73       6.296 -12.818  16.414  1.00 34.67           N
ANISOU  451  NH1 ARG A  73     3568   4502   5103   -979     21  -1022       N
ATOM    452  NH2 ARG A  73       7.896 -11.529  15.377  1.00 43.05           N
ANISOU  452  NH2 ARG A  73     4560   5556   6241  -1278    116  -1023       N
ATOM    453  N   GLN A  74       1.404 -14.776  14.993  1.00 14.98           N
ANISOU  453  N   GLN A  74     1409   1827   2456   -544     89   -931       N
ATOM    454  CA  GLN A  74       1.890 -16.080  14.534  1.00 16.93           C
ANISOU  454  CA  GLN A  74     1553   2135   2743   -509    155   -955       C
ATOM    455  C   GLN A  74       1.123 -16.540  13.307  1.00 13.73           C
ANISOU  455  C   GLN A  74     1217   1687   2313   -497    205   -943       C
ATOM    456  O   GLN A  74       1.710 -17.081  12.353  1.00 14.37           O
ANISOU  456  O   GLN A  74     1265   1780   2414   -540    300   -989       O
ATOM    457  CB  GLN A  74       1.791 -17.112  15.663  1.00 17.68           C
ANISOU  457  CB  GLN A  74     1571   2287   2859   -409    104   -964       C
ATOM    458  CG  GLN A  74       2.695 -16.813  16.857  1.00 19.01           C
ANISOU  458  CG  GLN A  74     1663   2519   3041   -433     33   -981       C
ATOM    459  CD  GLN A  74       4.181 -16.793  16.508  1.00 28.42           C
ANISOU  459  CD  GLN A  74     2731   3769   4296   -505     61  -1009       C
ATOM    460  OE1 GLN A  74       4.722 -17.782  16.027  1.00 33.95           O
ANISOU  460  OE1 GLN A  74     3334   4504   5059   -464    110  -1032       O
ATOM    461  NE2 GLN A  74       4.840 -15.648  16.733  1.00 34.05           N
ANISOU  461  NE2 GLN A  74     3440   4492   5006   -620     33  -1012       N
ATOM    462  N   LEU A  75      -0.205 -16.369  13.317  1.00 12.96           N
ANISOU  462  N   LEU A  75     1208   1547   2170   -444    142   -897       N
ATOM    463  CA  LEU A  75      -0.984 -16.705  12.132  1.00 13.83           C
ANISOU  463  CA  LEU A  75     1398   1617   2238   -448    148   -881       C
ATOM    464  C   LEU A  75      -0.423 -15.990  10.921  1.00 13.90           C
ANISOU  464  C   LEU A  75     1501   1569   2212   -564    206   -896       C
ATOM    465  O   LEU A  75      -0.220 -16.587   9.864  1.00 14.35           O
ANISOU  465  O   LEU A  75     1587   1626   2238   -610    282   -930       O
ATOM    466  CB  LEU A  75      -2.472 -16.338  12.331  1.00 12.39           C
ANISOU  466  CB  LEU A  75     1280   1400   2027   -388     53   -847       C
ATOM    467  CG  LEU A  75      -3.234 -17.169  13.368  1.00 12.84           C
ANISOU  467  CG  LEU A  75     1248   1518   2113   -303     31   -843       C
ATOM    468  CD1 LEU A  75      -4.626 -16.578  13.461  1.00 14.66           C
ANISOU  468  CD1 LEU A  75     1501   1727   2342   -261    -40   -853       C
ATOM    469  CD2 LEU A  75      -3.339 -18.637  12.936  1.00 14.24           C
ANISOU  469  CD2 LEU A  75     1395   1719   2298   -295     60   -842       C
ATOM    470  N   ASN A  76      -0.136 -14.704  11.069  1.00 14.65           N
ANISOU  470  N   ASN A  76     1664   1601   2303   -633    186   -882       N
ATOM    471  CA  ASN A  76       0.387 -13.949   9.957  1.00 16.32           C
ANISOU  471  CA  ASN A  76     1992   1736   2473   -777    259   -886       C
ATOM    472  C   ASN A  76       1.737 -14.487   9.519  1.00 16.93           C
ANISOU  472  C   ASN A  76     1957   1898   2576   -880    425   -943       C
ATOM    473  O   ASN A  76       2.039 -14.519   8.325  1.00 18.01           O
ANISOU  473  O   ASN A  76     2181   2013   2650   -998    549   -966       O
ATOM    474  CB  ASN A  76       0.500 -12.479  10.364  1.00 17.01           C
ANISOU  474  CB  ASN A  76     2179   1714   2571   -840    203   -859       C
ATOM    475  CG  ASN A  76       0.869 -11.610   9.217  1.00 29.89           C
ANISOU  475  CG  ASN A  76     3985   3228   4146  -1004    280   -834       C
ATOM    476  OD1 ASN A  76       0.268 -11.683   8.150  1.00 29.70           O
ANISOU  476  OD1 ASN A  76     4118   3134   4032  -1024    290   -816       O
ATOM    477  ND2 ASN A  76       1.867 -10.774   9.420  1.00 37.98           N
ANISOU  477  ND2 ASN A  76     5004   4225   5201  -1140    335   -825       N
ATOM    478  N   MET A  77       2.569 -14.897  10.468  1.00 16.81           N
ANISOU  478  N   MET A  77     1760   1981   2646   -843    435   -977       N
ATOM    479  CA  MET A  77       3.904 -15.361  10.112  1.00 18.10           C
ANISOU  479  CA  MET A  77     1779   2234   2863   -922    581  -1047       C
ATOM    480  C   MET A  77       3.865 -16.677   9.343  1.00 17.97           C
ANISOU  480  C   MET A  77     1721   2253   2854   -882    690  -1126       C
ATOM    481  O   MET A  77       4.767 -16.926   8.529  1.00 19.50           O
ANISOU  481  O   MET A  77     1854   2497   3058   -974    864  -1186       O
ATOM    482  CB  MET A  77       4.741 -15.486  11.372  1.00 20.85           C
ANISOU  482  CB  MET A  77     1954   2669   3298   -869    512  -1058       C
ATOM    483  CG  MET A  77       4.912 -14.131  11.994  1.00 40.75           C
ANISOU  483  CG  MET A  77     4529   5145   5807   -957    429  -1010       C
ATOM    484  SD  MET A  77       6.435 -14.040  12.894  1.00 58.37           S
ANISOU  484  SD  MET A  77     6552   7500   8128  -1013    401  -1034       S
ATOM    485  CE  MET A  77       7.570 -14.644  11.640  1.00 62.51           C
ANISOU  485  CE  MET A  77     6933   8119   8698  -1088    601  -1079       C
ATOM    486  N   TYR A  78       2.815 -17.473   9.545  1.00 14.13           N
ANISOU  486  N   TYR A  78     1770   1231   2368   -565    531   -715       N
ATOM    487  CA  TYR A  78       2.602 -18.727   8.823  1.00 12.96           C
ANISOU  487  CA  TYR A  78     1615   1142   2168   -488    577   -700       C
ATOM    488  C   TYR A  78       1.785 -18.530   7.559  1.00 16.43           C
ANISOU  488  C   TYR A  78     2108   1552   2585   -452    701   -607       C
ATOM    489  O   TYR A  78       1.494 -19.509   6.869  1.00 19.54           O
ANISOU  489  O   TYR A  78     2532   1973   2920   -379    710   -588       O
ATOM    490  CB  TYR A  78       1.920 -19.761   9.731  1.00 13.10           C
ANISOU  490  CB  TYR A  78     1725   1203   2050   -396    441   -681       C
ATOM    491  CG  TYR A  78       2.907 -20.426  10.658  1.00 17.15           C
ANISOU  491  CG  TYR A  78     2204   1744   2567   -401    314   -784       C
ATOM    492  CD1 TYR A  78       3.701 -21.475  10.208  1.00 23.72           C
ANISOU  492  CD1 TYR A  78     2962   2614   3436   -348    285   -864       C
ATOM    493  CD2 TYR A  78       3.110 -19.940  11.948  1.00 17.70           C
ANISOU  493  CD2 TYR A  78     2317   1800   2607   -441    210   -832       C
ATOM    494  CE1 TYR A  78       4.642 -22.080  11.044  1.00 27.41           C
ANISOU  494  CE1 TYR A  78     3373   3119   3923   -328    131   -982       C
ATOM    495  CE2 TYR A  78       4.047 -20.559  12.812  1.00 25.16           C
ANISOU  495  CE2 TYR A  78     3238   2778   3542   -444     60   -933       C
ATOM    496  CZ  TYR A  78       4.805 -21.625  12.334  1.00 30.36           C
ANISOU  496  CZ  TYR A  78     3793   3488   4254   -387     14  -1001       C
ATOM    497  OH  TYR A  78       5.736 -22.224  13.144  1.00 34.69           O
ANISOU  497  OH  TYR A  78     4286   4086   4808   -357   -176  -1109       O
ATOM    498  N   GLY A  79       1.440 -17.302   7.233  1.00 14.64           N
ANISOU  498  N   GLY A  79     1915   1255   2394   -487    757   -550       N
ATOM    499  CA  GLY A  79       0.785 -16.986   5.984  1.00 18.28           C
ANISOU  499  CA  GLY A  79     2438   1669   2837   -454    861   -460       C
ATOM    500  C   GLY A  79      -0.723 -17.059   6.007  1.00 16.73           C
ANISOU  500  C   GLY A  79     2321   1486   2550   -363    799   -402       C
ATOM    501  O   GLY A  79      -1.336 -17.060   4.930  1.00 16.82           O
ANISOU  501  O   GLY A  79     2391   1466   2533   -319    852   -336       O
ATOM    502  N   PHE A  80      -1.336 -17.168   7.174  1.00 11.87           N
ANISOU  502  N   PHE A  80     1707    908   1894   -339    698   -425       N
ATOM    503  CA  PHE A  80      -2.794 -17.111   7.261  1.00 13.84           C
ANISOU  503  CA  PHE A  80     1994   1159   2105   -279    671   -383       C
ATOM    504  C   PHE A  80      -3.304 -15.746   6.788  1.00 16.42           C
ANISOU  504  C   PHE A  80     2367   1380   2491   -266    714   -358       C
ATOM    505  O   PHE A  80      -2.606 -14.725   6.876  1.00 15.52           O
ANISOU  505  O   PHE A  80     2270   1181   2445   -316    727   -378       O
ATOM    506  CB  PHE A  80      -3.270 -17.372   8.700  1.00 10.50           C
ANISOU  506  CB  PHE A  80     1575    772   1644   -275    616   -429       C
ATOM    507  CG  PHE A  80      -3.212 -18.810   9.080  1.00 10.22           C
ANISOU  507  CG  PHE A  80     1531    804   1546   -272    558   -424       C
ATOM    508  CD1 PHE A  80      -4.343 -19.595   9.041  1.00  9.40           C
ANISOU  508  CD1 PHE A  80     1442    714   1416   -254    556   -390       C
ATOM    509  CD2 PHE A  80      -1.993 -19.426   9.362  1.00  9.78           C
ANISOU  509  CD2 PHE A  80     1462    774   1482   -290    502   -461       C
ATOM    510  CE1 PHE A  80      -4.276 -20.927   9.337  1.00  9.01           C
ANISOU  510  CE1 PHE A  80     1416    686   1322   -262    488   -384       C
ATOM    511  CE2 PHE A  80      -1.943 -20.797   9.677  1.00  9.77           C
ANISOU  511  CE2 PHE A  80     1485    799   1429   -270    420   -458       C
ATOM    512  CZ  PHE A  80      -3.087 -21.522   9.649  1.00 10.20           C
ANISOU  512  CZ  PHE A  80     1575    851   1451   -260    410   -413       C
ATOM    513  N   ARG A  81      -4.524 -15.748   6.256  1.00 11.42           N
ANISOU  513  N   ARG A  81     1760    729   1851   -202    714   -312       N
ATOM    514  CA  ARG A  81      -5.200 -14.542   5.784  1.00 12.95           C
ANISOU  514  CA  ARG A  81     2012    803   2107   -157    728   -282       C
ATOM    515  C   ARG A  81      -6.547 -14.445   6.498  1.00 12.80           C
ANISOU  515  C   ARG A  81     1981    780   2102    -82    711   -321       C
ATOM    516  O   ARG A  81      -6.977 -15.382   7.152  1.00 12.81           O
ANISOU  516  O   ARG A  81     1932    868   2065    -87    714   -346       O
ATOM    517  CB  ARG A  81      -5.326 -14.583   4.258  1.00 15.10           C
ANISOU  517  CB  ARG A  81     2340   1028   2371   -127    756   -189       C
ATOM    518  CG  ARG A  81      -3.970 -14.201   3.623  1.00 26.56           C
ANISOU  518  CG  ARG A  81     3821   2433   3838   -206    834   -149       C
ATOM    519  CD  ARG A  81      -3.746 -14.753   2.216  1.00 34.68           C
ANISOU  519  CD  ARG A  81     4919   3457   4802   -184    911    -62       C
ATOM    520  NE  ARG A  81      -4.472 -13.986   1.200  1.00 38.36           N
ANISOU  520  NE  ARG A  81     5498   3813   5264   -123    906     59       N
ATOM    521  CZ  ARG A  81      -4.216 -12.719   0.856  1.00 44.19           C
ANISOU  521  CZ  ARG A  81     6295   4431   6063   -166    924    154       C
ATOM    522  NH1 ARG A  81      -3.237 -12.032   1.436  1.00 41.25           N
ANISOU  522  NH1 ARG A  81     5875   4023   5776   -286    941    134       N
ATOM    523  NH2 ARG A  81      -4.959 -12.132  -0.076  1.00 43.09           N
ANISOU  523  NH2 ARG A  81     6274   4193   5903    -90    892    279       N
ATOM    524  N   LYS A  82      -7.215 -13.301   6.408  1.00 14.22           N
ANISOU  524  N   LYS A  82     2213    840   2349     -6    706   -329       N
ATOM    525  CA  LYS A  82      -8.556 -13.158   6.961  1.00 14.95           C
ANISOU  525  CA  LYS A  82     2280    928   2473    108    721   -380       C
ATOM    526  C   LYS A  82      -9.588 -13.280   5.848  1.00 15.25           C
ANISOU  526  C   LYS A  82     2303    929   2562    204    709   -305       C
ATOM    527  O   LYS A  82      -9.332 -12.901   4.705  1.00 17.60           O
ANISOU  527  O   LYS A  82     2673   1143   2871    210    670   -221       O
ATOM    528  CB  LYS A  82      -8.700 -11.794   7.636  1.00 22.09           C
ANISOU  528  CB  LYS A  82     3257   1713   3422    191    697   -470       C
ATOM    529  CG  LYS A  82      -8.387 -11.796   9.101  1.00 34.98           C
ANISOU  529  CG  LYS A  82     4894   3400   4995    180    705   -592       C
ATOM    530  CD  LYS A  82      -8.326 -10.353   9.593  1.00 38.60           C
ANISOU  530  CD  LYS A  82     5471   3696   5499    270    637   -700       C
ATOM    531  CE  LYS A  82      -9.471  -9.532   9.008  1.00 45.16           C
ANISOU  531  CE  LYS A  82     6330   4419   6411    447    623   -702       C
ATOM    532  NZ  LYS A  82      -9.351  -8.050   9.294  1.00 53.16           N
ANISOU  532  NZ  LYS A  82     7495   5211   7493    543    514   -805       N
ATOM    533  N   VAL A  83     -10.779 -13.737   6.200  1.00 15.60           N
ANISOU  533  N   VAL A  83     2251   1027   2648    292    747   -333       N
ATOM    534  CA  VAL A  83     -11.883 -13.857   5.253  1.00 16.34           C
ANISOU  534  CA  VAL A  83     2291   1085   2832    415    716   -269       C
ATOM    535  C   VAL A  83     -12.933 -12.838   5.666  1.00 18.51           C
ANISOU  535  C   VAL A  83     2513   1332   3190    607    731   -325       C
ATOM    536  O   VAL A  83     -13.388 -12.836   6.816  1.00 19.24           O
ANISOU  536  O   VAL A  83     2511   1528   3272    655    818   -418       O
ATOM    537  CB  VAL A  83     -12.479 -15.272   5.249  1.00 15.61           C
ANISOU  537  CB  VAL A  83     2061   1080   2788    383    744   -251       C
ATOM    538  CG1 VAL A  83     -13.647 -15.329   4.277  1.00 16.84           C
ANISOU  538  CG1 VAL A  83     2113   1236   3051    509    639   -166       C
ATOM    539  CG2 VAL A  83     -11.392 -16.289   4.894  1.00 13.80           C
ANISOU  539  CG2 VAL A  83     1920    870   2454    220    697   -224       C
ATOM    540  N   VAL A  84     -13.285 -11.931   4.768  1.00 19.92           N
ANISOU  540  N   VAL A  84     2764   1379   3426    733    639   -272       N
ATOM    541  CA  VAL A  84     -14.163 -10.830   5.162  1.00 22.40           C
ANISOU  541  CA  VAL A  84     3055   1646   3810    945    621   -346       C
ATOM    542  C   VAL A  84     -15.281 -10.673   4.140  1.00 23.98           C
ANISOU  542  C   VAL A  84     3178   1815   4119   1135    522   -258       C
ATOM    543  O   VAL A  84     -15.193 -11.151   3.012  1.00 23.31           O
ANISOU  543  O   VAL A  84     3130   1691   4036   1095    436   -129       O
ATOM    544  CB  VAL A  84     -13.388  -9.505   5.309  1.00 24.52           C
ANISOU  544  CB  VAL A  84     3526   1724   4066    940    556   -396       C
ATOM    545  CG1 VAL A  84     -12.307  -9.644   6.368  1.00 26.70           C
ANISOU  545  CG1 VAL A  84     3847   2044   4253    774    616   -482       C
ATOM    546  CG2 VAL A  84     -12.775  -9.129   3.973  1.00 23.50           C
ANISOU  546  CG2 VAL A  84     3546   1433   3951    866    458   -248       C
ATOM    547  N   SER A  85     -16.328  -9.933   4.524  1.00 27.38           N
ANISOU  547  N   SER A  85     3510   2270   4624   1369    508   -332       N
ATOM    548  CA  SER A  85     -17.444  -9.771   3.602  1.00 28.44           C
ANISOU  548  CA  SER A  85     3534   2406   4867   1574    381   -245       C
ATOM    549  C   SER A  85     -17.002  -8.995   2.368  1.00 35.97           C
ANISOU  549  C   SER A  85     4744   3111   5810   1590    206   -135       C
ATOM    550  O   SER A  85     -16.083  -8.169   2.414  1.00 39.97           O
ANISOU  550  O   SER A  85     5466   3430   6289   1497    188   -155       O
ATOM    551  CB  SER A  85     -18.614  -9.067   4.282  1.00 38.20           C
ANISOU  551  CB  SER A  85     4604   3743   6169   1849    399   -360       C
ATOM    552  OG  SER A  85     -18.119  -8.042   5.105  1.00 46.32           O
ANISOU  552  OG  SER A  85     5812   4645   7144   1894    424   -517       O
ATOM    553  N   ILE A  86     -17.676  -9.267   1.252  1.00 29.96           N
ANISOU  553  N   ILE A  86     3936   2360   5086   1696     59      1       N
ATOM    554  CA  ILE A  86     -17.297  -8.668  -0.025  1.00 35.35           C
ANISOU  554  CA  ILE A  86     4828   2834   5769   1667   -115    145       C
ATOM    555  C   ILE A  86     -17.394  -7.146   0.030  1.00 48.96           C
ANISOU  555  C   ILE A  86     6608   4333   7661   1737   -142    142       C
ATOM    556  O   ILE A  86     -16.660  -6.440  -0.680  1.00 54.33           O
ANISOU  556  O   ILE A  86     7492   4811   8341   1648   -160    286       O
ATOM    557  CB  ILE A  86     -18.167  -9.276  -1.142  1.00 35.09           C
ANISOU  557  CB  ILE A  86     4659   2901   5771   1762   -167    368       C
ATOM    558  CG1 ILE A  86     -17.536 -10.574  -1.652  1.00 31.03           C
ANISOU  558  CG1 ILE A  86     4207   2470   5114   1602   -227    405       C
ATOM    559  CG2 ILE A  86     -18.453  -8.258  -2.261  1.00 44.82           C
ANISOU  559  CG2 ILE A  86     6030   3962   7037   1885   -324    530       C
ATOM    560  CD1 ILE A  86     -18.175 -11.100  -2.873  1.00 32.83           C
ANISOU  560  CD1 ILE A  86     4426   2782   5265   1668   -491    514       C
ATOM    561  N   GLU A  87     -18.251  -6.615   0.897  1.00 51.54           N
ANISOU  561  N   GLU A  87     6760   4695   8126   1904   -100      1       N
ATOM    562  CA  GLU A  87     -18.440  -5.169   1.014  1.00 58.42           C
ANISOU  562  CA  GLU A  87     7700   5332   9164   2023      7     58       C
ATOM    563  C   GLU A  87     -17.185  -4.472   1.540  1.00 59.50           C
ANISOU  563  C   GLU A  87     8047   5279   9281   1843    -17    -59       C
ATOM    564  O   GLU A  87     -16.373  -5.078   2.244  1.00 57.76           O
ANISOU  564  O   GLU A  87     7907   5176   8863   1707    -22   -201       O
ATOM    565  CB  GLU A  87     -19.627  -4.850   1.929  1.00 66.50           C
ANISOU  565  CB  GLU A  87     8529   6470  10268   2286    155    -39       C
ATOM    566  CG  GLU A  87     -20.944  -5.500   1.516  1.00 72.36           C
ANISOU  566  CG  GLU A  87     9033   7469  10993   2512    104     55       C
ATOM    567  CD  GLU A  87     -20.968  -6.988   1.810  1.00 76.76           C
ANISOU  567  CD  GLU A  87     9468   8372  11324   2443    139     26       C
ATOM    568  OE1 GLU A  87     -20.645  -7.780   0.900  1.00 76.35           O
ANISOU  568  OE1 GLU A  87     9465   8344  11200   2329    -11    119       O
ATOM    569  OE2 GLU A  87     -21.290  -7.367   2.954  1.00 79.64           O
ANISOU  569  OE2 GLU A  87     9678   8986  11596   2505    216   -165       O
ATOM    570  N   ASP A  97     -17.052  -9.717  18.837  1.00 62.66           N
ANISOU  570  N   ASP A  97     7675   8236   7897   1504   1921  -1832       N
ATOM    571  CA  ASP A  97     -16.757  -9.614  17.410  1.00 58.75           C
ANISOU  571  CA  ASP A  97     7147   7656   7520   1547   1608  -1744       C
ATOM    572  C   ASP A  97     -16.001 -10.846  16.930  1.00 52.87           C
ANISOU  572  C   ASP A  97     6482   7016   6591   1454   1491  -1466       C
ATOM    573  O   ASP A  97     -15.078 -11.323  17.608  1.00 47.90           O
ANISOU  573  O   ASP A  97     5998   6400   5801   1342   1472  -1454       O
ATOM    574  CB  ASP A  97     -15.940  -8.353  17.093  1.00 60.33           C
ANISOU  574  CB  ASP A  97     7570   7483   7868   1580   1427  -1880       C
ATOM    575  CG  ASP A  97     -16.142  -7.867  15.658  1.00 66.50           C
ANISOU  575  CG  ASP A  97     8361   8098   8809   1698   1227  -1776       C
ATOM    576  OD1 ASP A  97     -17.095  -8.331  14.986  1.00 67.28           O
ANISOU  576  OD1 ASP A  97     8272   8338   8954   1774   1283  -1645       O
ATOM    577  OD2 ASP A  97     -15.340  -7.027  15.190  1.00 68.77           O
ANISOU  577  OD2 ASP A  97     8848   8092   9190   1687   1035  -1806       O
ATOM    578  N   HIS A  98     -16.372 -11.329  15.746  1.00 47.65           N
ANISOU  578  N   HIS A  98     5718   6324   6064   1422   1486  -1275       N
ATOM    579  CA  HIS A  98     -15.842 -12.574  15.214  1.00 43.97           C
ANISOU  579  CA  HIS A  98     5252   5839   5616   1173   1492  -1054       C
ATOM    580  C   HIS A  98     -14.865 -12.322  14.067  1.00 35.35           C
ANISOU  580  C   HIS A  98     4343   4411   4678   1051   1321  -1001       C
ATOM    581  O   HIS A  98     -14.858 -11.262  13.437  1.00 29.68           O
ANISOU  581  O   HIS A  98     3711   3497   4069   1171   1215  -1066       O
ATOM    582  CB  HIS A  98     -16.985 -13.497  14.768  1.00 50.00           C
ANISOU  582  CB  HIS A  98     5710   6822   6465   1114   1605   -882       C
ATOM    583  CG  HIS A  98     -17.457 -13.262  13.369  1.00 62.11           C
ANISOU  583  CG  HIS A  98     7156   8208   8235   1154   1517   -807       C
ATOM    584  ND1 HIS A  98     -17.317 -14.204  12.370  1.00 63.86           N
ANISOU  584  ND1 HIS A  98     7319   8349   8594    956   1466   -633       N
ATOM    585  CD2 HIS A  98     -18.088 -12.204  12.805  1.00 67.33           C
ANISOU  585  CD2 HIS A  98     7778   8786   9017   1384   1455   -893       C
ATOM    586  CE1 HIS A  98     -17.832 -13.732  11.247  1.00 64.68           C
ANISOU  586  CE1 HIS A  98     7352   8341   8882   1066   1377   -605       C
ATOM    587  NE2 HIS A  98     -18.308 -12.521  11.485  1.00 66.60           N
ANISOU  587  NE2 HIS A  98     7612   8577   9116   1325   1366   -747       N
ATOM    588  N   VAL A  99     -14.025 -13.312  13.803  1.00 18.96           N
ANISOU  588  N   VAL A  99     2590   1811   2803    588    610   -880       N
ATOM    589  CA  VAL A  99     -13.048 -13.210  12.737  1.00 18.17           C
ANISOU  589  CA  VAL A  99     2518   1617   2770    492    533   -815       C
ATOM    590  C   VAL A  99     -12.932 -14.595  12.140  1.00 20.17           C
ANISOU  590  C   VAL A  99     2683   2000   2983    426    501   -720       C
ATOM    591  O   VAL A  99     -13.175 -15.600  12.819  1.00 14.80           O
ANISOU  591  O   VAL A  99     1951   1468   2203    406    521   -729       O
ATOM    592  CB  VAL A  99     -11.696 -12.668  13.262  1.00 24.14           C
ANISOU  592  CB  VAL A  99     3382   2296   3495    377    485   -906       C
ATOM    593  CG1 VAL A  99     -11.158 -13.543  14.412  1.00 25.01           C
ANISOU  593  CG1 VAL A  99     3507   2553   3444    305    463   -974       C
ATOM    594  CG2 VAL A  99     -10.685 -12.548  12.133  1.00 25.76           C
ANISOU  594  CG2 VAL A  99     3591   2409   3786    275    435   -824       C
ATOM    595  N   GLU A 100     -12.640 -14.642  10.841  1.00 14.45           N
ANISOU  595  N   GLU A 100     1949   1207   2334    406    457   -623       N
ATOM    596  CA  GLU A 100     -12.447 -15.911  10.137  1.00 12.69           C
ANISOU  596  CA  GLU A 100     1664   1080   2076    352    420   -545       C
ATOM    597  C   GLU A 100     -11.078 -15.877   9.464  1.00 15.06           C
ANISOU  597  C   GLU A 100     2032   1311   2378    240    388   -516       C
ATOM    598  O   GLU A 100     -10.699 -14.869   8.842  1.00 12.89           O
ANISOU  598  O   GLU A 100     1827    888   2183    242    394   -478       O
ATOM    599  CB  GLU A 100     -13.576 -16.129   9.121  1.00 12.86           C
ANISOU  599  CB  GLU A 100     1604   1099   2182    466    397   -441       C
ATOM    600  CG  GLU A 100     -13.530 -17.419   8.292  1.00 13.01           C
ANISOU  600  CG  GLU A 100     1564   1214   2165    425    329   -359       C
ATOM    601  CD  GLU A 100     -14.704 -17.475   7.318  1.00 18.52           C
ANISOU  601  CD  GLU A 100     2183   1925   2928    536    240   -244       C
ATOM    602  OE1 GLU A 100     -15.562 -16.546   7.358  1.00 21.28           O
ANISOU  602  OE1 GLU A 100     2494   2191   3402    671    263   -239       O
ATOM    603  OE2 GLU A 100     -14.784 -18.449   6.529  1.00 20.46           O
ANISOU  603  OE2 GLU A 100     2404   2260   3110    495    135   -167       O
ATOM    604  N   PHE A 101     -10.302 -16.927   9.672  1.00 12.32           N
ANISOU  604  N   PHE A 101     1659   1071   1949    140    361   -529       N
ATOM    605  CA  PHE A 101      -8.960 -17.031   9.119  1.00 10.21           C
ANISOU  605  CA  PHE A 101     1420    768   1689     34    344   -501       C
ATOM    606  C   PHE A 101      -8.914 -18.187   8.139  1.00 10.27           C
ANISOU  606  C   PHE A 101     1408    833   1662     24    332   -426       C
ATOM    607  O   PHE A 101      -9.684 -19.157   8.250  1.00  8.69           O
ANISOU  607  O   PHE A 101     1149    759   1395     58    293   -402       O
ATOM    608  CB  PHE A 101      -7.901 -17.286  10.192  1.00 10.13           C
ANISOU  608  CB  PHE A 101     1392    831   1625    -62    305   -579       C
ATOM    609  CG  PHE A 101      -7.754 -16.157  11.197  1.00 11.66           C
ANISOU  609  CG  PHE A 101     1635    957   1840    -62    300   -676       C
ATOM    610  CD1 PHE A 101      -8.240 -16.290  12.496  1.00 12.16           C
ANISOU  610  CD1 PHE A 101     1716   1098   1807    -24    290   -759       C
ATOM    611  CD2 PHE A 101      -7.177 -14.962  10.803  1.00 16.33           C
ANISOU  611  CD2 PHE A 101     2270   1394   2542    -95    314   -681       C
ATOM    612  CE1 PHE A 101      -8.111 -15.245  13.402  1.00 13.90           C
ANISOU  612  CE1 PHE A 101     2012   1242   2027    -14    283   -865       C
ATOM    613  CE2 PHE A 101      -7.049 -13.895  11.695  1.00 16.90           C
ANISOU  613  CE2 PHE A 101     2401   1380   2639    -96    298   -786       C
ATOM    614  CZ  PHE A 101      -7.531 -14.040  13.001  1.00 18.09           C
ANISOU  614  CZ  PHE A 101     2585   1610   2679    -51    279   -888       C
ATOM    615  N   GLN A 102      -8.005 -18.077   7.177  1.00  9.01           N
ANISOU  615  N   GLN A 102     1292    612   1521    -28    351   -353       N
ATOM    616  CA  GLN A 102      -7.868 -19.105   6.148  1.00  8.39           C
ANISOU  616  CA  GLN A 102     1217    616   1355    -29    323   -255       C
ATOM    617  C   GLN A 102      -6.395 -19.245   5.780  1.00  9.16           C
ANISOU  617  C   GLN A 102     1318    689   1472   -125    380   -245       C
ATOM    618  O   GLN A 102      -5.649 -18.273   5.815  1.00  9.90           O
ANISOU  618  O   GLN A 102     1428    661   1671   -183    446   -257       O
ATOM    619  CB  GLN A 102      -8.685 -18.707   4.912  1.00 14.87           C
ANISOU  619  CB  GLN A 102     2113   1383   2153     67    306   -132       C
ATOM    620  CG  GLN A 102      -8.662 -19.676   3.791  1.00 21.29           C
ANISOU  620  CG  GLN A 102     2969   2275   2846     79    262    -52       C
ATOM    621  CD  GLN A 102      -7.644 -19.277   2.706  1.00 16.62           C
ANISOU  621  CD  GLN A 102     2488   1604   2222     51    357     37       C
ATOM    622  OE1 GLN A 102      -6.782 -18.385   2.890  1.00 18.08           O
ANISOU  622  OE1 GLN A 102     2684   1676   2509    -10    463     38       O
ATOM    623  NE2 GLN A 102      -7.643 -20.032   1.652  1.00 22.43           N
ANISOU  623  NE2 GLN A 102     3299   2402   2822     81    333     98       N
ATOM    624  N   HIS A 103      -5.976 -20.462   5.402  1.00  7.53           N
ANISOU  624  N   HIS A 103     1086    586   1187   -143    361   -224       N
ATOM    625  CA  HIS A 103      -4.666 -20.679   4.782  1.00  7.81           C
ANISOU  625  CA  HIS A 103     1115    606   1246   -203    442   -193       C
ATOM    626  C   HIS A 103      -4.940 -21.744   3.734  1.00  7.43           C
ANISOU  626  C   HIS A 103     1126    633   1066   -147    428   -130       C
ATOM    627  O   HIS A 103      -5.668 -22.697   4.016  1.00  7.01           O
ANISOU  627  O   HIS A 103     1051    665    947   -115    331   -159       O
ATOM    628  CB  HIS A 103      -3.648 -21.197   5.822  1.00  8.37           C
ANISOU  628  CB  HIS A 103     1066    733   1382   -281    415   -289       C
ATOM    629  CG  HIS A 103      -2.227 -21.252   5.344  1.00  8.80           C
ANISOU  629  CG  HIS A 103     1059    769   1516   -336    501   -267       C
ATOM    630  ND1 HIS A 103      -1.808 -22.107   4.343  1.00  9.14           N
ANISOU  630  ND1 HIS A 103     1117    848   1507   -312    577   -209       N
ATOM    631  CD2 HIS A 103      -1.135 -20.542   5.724  1.00 11.54           C
ANISOU  631  CD2 HIS A 103     1327   1086   1971   -380    506   -292       C
ATOM    632  CE1 HIS A 103      -0.505 -21.927   4.137  1.00 11.91           C
ANISOU  632  CE1 HIS A 103     1393   1184   1949   -337    636   -201       C
ATOM    633  NE2 HIS A 103      -0.075 -20.976   4.962  1.00 13.24           N
ANISOU  633  NE2 HIS A 103     1496   1311   2224   -387    589   -247       N
ATOM    634  N   PRO A 104      -4.381 -21.633   2.535  1.00  8.31           N
ANISOU  634  N   PRO A 104     1319    707   1132   -137    529    -50       N
ATOM    635  CA  PRO A 104      -4.662 -22.656   1.518  1.00  9.46           C
ANISOU  635  CA  PRO A 104     1554    920   1120    -74    506    -18       C
ATOM    636  C   PRO A 104      -4.275 -24.025   1.995  1.00 10.10           C
ANISOU  636  C   PRO A 104     1553   1087   1200    -90    462    -98       C
ATOM    637  O   PRO A 104      -4.843 -25.001   1.511  1.00 10.24           O
ANISOU  637  O   PRO A 104     1630   1153   1110    -43    386   -111       O
ATOM    638  CB  PRO A 104      -3.813 -22.222   0.299  1.00 10.92           C
ANISOU  638  CB  PRO A 104     1846   1049   1253    -68    675     75       C
ATOM    639  CG  PRO A 104      -2.891 -21.111   0.838  1.00 21.60           C
ANISOU  639  CG  PRO A 104     3108   2303   2795   -160    794     86       C
ATOM    640  CD  PRO A 104      -3.568 -20.509   2.039  1.00  9.96           C
ANISOU  640  CD  PRO A 104     1562    798   1423   -182    676     19       C
ATOM    641  N   SER A 105      -3.308 -24.140   2.915  1.00  7.15           N
ANISOU  641  N   SER A 105     1047    721    949   -152    491   -153       N
ATOM    642  CA  SER A 105      -2.823 -25.453   3.322  1.00  6.65           C
ANISOU  642  CA  SER A 105      912    723    894   -148    451   -208       C
ATOM    643  C   SER A 105      -3.315 -25.866   4.690  1.00  8.18           C
ANISOU  643  C   SER A 105     1027    964   1118   -169    322   -260       C
ATOM    644  O   SER A 105      -2.763 -26.806   5.265  1.00  9.38           O
ANISOU  644  O   SER A 105     1109   1155   1301   -171    282   -290       O
ATOM    645  CB  SER A 105      -1.291 -25.528   3.263  1.00 11.44           C
ANISOU  645  CB  SER A 105     1417   1319   1611   -179    567   -218       C
ATOM    646  OG  SER A 105      -0.777 -25.363   1.928  1.00 11.64           O
ANISOU  646  OG  SER A 105     1525   1311   1587   -145    699   -156       O
ATOM    647  N   PHE A 106      -4.355 -25.222   5.217  1.00  5.60           N
ANISOU  647  N   PHE A 106      717    635    777   -171    265   -261       N
ATOM    648  CA  PHE A 106      -4.892 -25.548   6.530  1.00  5.30           C
ANISOU  648  CA  PHE A 106      624    650    741   -185    179   -302       C
ATOM    649  C   PHE A 106      -6.356 -25.882   6.319  1.00  4.55           C
ANISOU  649  C   PHE A 106      566    577    588   -147    124   -273       C
ATOM    650  O   PHE A 106      -7.211 -24.978   6.301  1.00  6.84           O
ANISOU  650  O   PHE A 106      870    844    886   -123    127   -263       O
ATOM    651  CB  PHE A 106      -4.710 -24.355   7.479  1.00  6.84           C
ANISOU  651  CB  PHE A 106      788    818    995   -221    189   -353       C
ATOM    652  CG  PHE A 106      -5.032 -24.667   8.914  1.00  5.82           C
ANISOU  652  CG  PHE A 106      627    759    824   -214    121   -376       C
ATOM    653  CD1 PHE A 106      -4.080 -25.300   9.718  1.00  9.56           C
ANISOU  653  CD1 PHE A 106     1060   1278   1294   -221     70   -380       C
ATOM    654  CD2 PHE A 106      -6.253 -24.304   9.447  1.00  6.61           C
ANISOU  654  CD2 PHE A 106      748    874    890   -191    121   -390       C
ATOM    655  CE1 PHE A 106      -4.374 -25.557  11.064  1.00  8.69           C
ANISOU  655  CE1 PHE A 106      961   1223   1119   -214     15   -392       C
ATOM    656  CE2 PHE A 106      -6.556 -24.586  10.788  1.00  8.18           C
ANISOU  656  CE2 PHE A 106      940   1138   1030   -187     94   -411       C
ATOM    657  CZ  PHE A 106      -5.621 -25.238  11.564  1.00  6.76           C
ANISOU  657  CZ  PHE A 106      748    999    819   -201     40   -406       C
ATOM    658  N   VAL A 107      -6.652 -27.179   6.137  1.00  4.31           N
ANISOU  658  N   VAL A 107      539    577    523   -141     70   -263       N
ATOM    659  CA  VAL A 107      -7.980 -27.591   5.686  1.00  4.42           C
ANISOU  659  CA  VAL A 107      568    600    512   -123      1   -239       C
ATOM    660  C   VAL A 107      -8.359 -28.826   6.491  1.00  4.52           C
ANISOU  660  C   VAL A 107      531    644    543   -157    -47   -236       C
ATOM    661  O   VAL A 107      -7.597 -29.810   6.487  1.00  5.52           O
ANISOU  661  O   VAL A 107      673    756    669   -166    -55   -243       O
ATOM    662  CB  VAL A 107      -7.987 -27.948   4.173  1.00  4.90           C
ANISOU  662  CB  VAL A 107      726    630    506    -89    -26   -230       C
ATOM    663  CG1 VAL A 107      -9.401 -28.438   3.760  1.00  7.71           C
ANISOU  663  CG1 VAL A 107     1077    998    855    -83   -147   -223       C
ATOM    664  CG2 VAL A 107      -7.525 -26.727   3.329  1.00  5.39           C
ANISOU  664  CG2 VAL A 107      864    654    532    -54     50   -199       C
ATOM    665  N   ARG A 108      -9.553 -28.804   7.079  1.00  4.47           N
ANISOU  665  N   ARG A 108      464    668    567   -169    -67   -216       N
ATOM    666  CA  ARG A 108      -9.985 -29.887   7.952  1.00  4.66           C
ANISOU  666  CA  ARG A 108      441    714    617   -214    -81   -187       C
ATOM    667  C   ARG A 108      -9.821 -31.211   7.243  1.00  4.86           C
ANISOU  667  C   ARG A 108      506    685    658   -237   -148   -186       C
ATOM    668  O   ARG A 108     -10.266 -31.394   6.094  1.00  5.23           O
ANISOU  668  O   ARG A 108      588    696    704   -227   -215   -204       O
ATOM    669  CB  ARG A 108     -11.455 -29.722   8.333  1.00  5.29           C
ANISOU  669  CB  ARG A 108      429    826    755   -226    -74   -158       C
ATOM    670  CG  ARG A 108     -11.952 -30.722   9.414  1.00  5.86           C
ANISOU  670  CG  ARG A 108      448    921    857   -284    -39   -101       C
ATOM    671  CD  ARG A 108     -13.394 -30.418   9.754  1.00  6.80           C
ANISOU  671  CD  ARG A 108      444   1079   1060   -292      7    -71       C
ATOM    672  NE  ARG A 108     -14.261 -30.656   8.576  1.00  7.34           N
ANISOU  672  NE  ARG A 108      453   1110   1226   -304   -106    -74       N
ATOM    673  CZ  ARG A 108     -15.284 -29.901   8.233  1.00  9.70           C
ANISOU  673  CZ  ARG A 108      659   1434   1591   -262   -123    -74       C
ATOM    674  NH1 ARG A 108     -15.687 -28.889   9.050  1.00  9.88           N
ANISOU  674  NH1 ARG A 108      608   1508   1639   -207     -5    -77       N
ATOM    675  NH2 ARG A 108     -15.986 -30.159   7.109  1.00  8.82           N
ANISOU  675  NH2 ARG A 108      534   1301   1516   -260   -248    -81       N
ATOM    676  N   GLY A 109      -9.183 -32.135   7.953  1.00  7.15           N
ANISOU  676  N   GLY A 109      805    959    952   -255   -140   -162       N
ATOM    677  CA  GLY A 109      -8.964 -33.473   7.404  1.00  6.29           C
ANISOU  677  CA  GLY A 109      744    769    878   -269   -195   -167       C
ATOM    678  C   GLY A 109      -7.752 -33.600   6.496  1.00  5.24           C
ANISOU  678  C   GLY A 109      684    595    712   -210   -187   -224       C
ATOM    679  O   GLY A 109      -7.298 -34.746   6.240  1.00  7.87           O
ANISOU  679  O   GLY A 109     1063    850   1077   -197   -211   -239       O
ATOM    680  N   ARG A 110      -7.192 -32.495   5.994  1.00  4.86           N
ANISOU  680  N   ARG A 110      648    583    614   -171   -134   -254       N
ATOM    681  CA  ARG A 110      -6.090 -32.602   5.049  1.00  5.47           C
ANISOU  681  CA  ARG A 110      786    627    666   -117    -86   -298       C
ATOM    682  C   ARG A 110      -4.775 -32.597   5.832  1.00  5.07           C
ANISOU  682  C   ARG A 110      668    591    666    -96    -36   -288       C
ATOM    683  O   ARG A 110      -4.020 -31.647   5.836  1.00  5.33           O
ANISOU  683  O   ARG A 110      661    655    708    -89     28   -295       O
ATOM    684  CB  ARG A 110      -6.141 -31.479   4.012  1.00  5.52           C
ANISOU  684  CB  ARG A 110      848    650    600    -92    -40   -311       C
ATOM    685  CG  ARG A 110      -7.384 -31.559   3.144  1.00  5.69           C
ANISOU  685  CG  ARG A 110      938    660    562    -95   -132   -322       C
ATOM    686  CD  ARG A 110      -7.170 -30.655   1.925  1.00 15.64           C
ANISOU  686  CD  ARG A 110     2303   1926   1715    -43    -83   -320       C
ATOM    687  NE  ARG A 110      -8.369 -30.659   1.097  1.00 23.30           N
ANISOU  687  NE  ARG A 110     3314   2905   2634    -33   -197   -313       N
ATOM    688  CZ  ARG A 110      -8.499 -29.980  -0.036  1.00 32.90           C
ANISOU  688  CZ  ARG A 110     4642   4126   3734     19   -202   -292       C
ATOM    689  NH1 ARG A 110      -7.477 -29.264  -0.505  1.00 32.99           N
ANISOU  689  NH1 ARG A 110     4734   4129   3673     58    -63   -265       N
ATOM    690  NH2 ARG A 110      -9.643 -30.040  -0.709  1.00 31.02           N
ANISOU  690  NH2 ARG A 110     4426   3897   3463     29   -338   -287       N
ATOM    691  N   GLU A 111      -4.529 -33.705   6.517  1.00  5.72           N
ANISOU  691  N   GLU A 111      732    642    798    -89    -80   -264       N
ATOM    692  CA  GLU A 111      -3.372 -33.777   7.412  1.00  6.08           C
ANISOU  692  CA  GLU A 111      702    712    897    -60    -81   -243       C
ATOM    693  C   GLU A 111      -2.055 -33.661   6.666  1.00  9.50           C
ANISOU  693  C   GLU A 111     1096   1129   1385      0     -4   -288       C
ATOM    694  O   GLU A 111      -1.086 -33.072   7.170  1.00  9.76           O
ANISOU  694  O   GLU A 111     1026   1207   1477      5      9   -288       O
ATOM    695  CB  GLU A 111      -3.440 -35.108   8.180  1.00 10.50           C
ANISOU  695  CB  GLU A 111     1274   1219   1495    -47   -151   -185       C
ATOM    696  CG  GLU A 111      -4.606 -35.129   9.139  1.00 13.99           C
ANISOU  696  CG  GLU A 111     1732   1694   1891   -114   -189   -118       C
ATOM    697  CD  GLU A 111      -4.625 -36.422   9.954  1.00 22.60           C
ANISOU  697  CD  GLU A 111     2851   2721   3017   -107   -240    -27       C
ATOM    698  OE1 GLU A 111      -3.859 -37.370   9.613  1.00 19.82           O
ANISOU  698  OE1 GLU A 111     2516   2276   2740    -42   -262    -30       O
ATOM    699  OE2 GLU A 111      -5.441 -36.486  10.914  1.00 25.46           O
ANISOU  699  OE2 GLU A 111     3225   3117   3333   -159   -243     53       O
ATOM    700  N   GLN A 112      -1.972 -34.252   5.485  1.00  7.03           N
ANISOU  700  N   GLN A 112      859    752   1061     48     51   -332       N
ATOM    701  CA  GLN A 112      -0.707 -34.191   4.792  1.00  9.94           C
ANISOU  701  CA  GLN A 112     1182   1109   1485    116    167   -370       C
ATOM    702  C   GLN A 112      -0.468 -32.806   4.225  1.00  8.49           C
ANISOU  702  C   GLN A 112      981    976   1268     83    273   -372       C
ATOM    703  O   GLN A 112       0.691 -32.369   4.131  1.00  9.86           O
ANISOU  703  O   GLN A 112     1045   1165   1535    100    372   -375       O
ATOM    704  CB  GLN A 112      -0.693 -35.250   3.700  1.00  8.56           C
ANISOU  704  CB  GLN A 112     1124    847   1281    191    214   -432       C
ATOM    705  CG  GLN A 112      -0.751 -36.660   4.323  1.00 10.37           C
ANISOU  705  CG  GLN A 112     1362    987   1591    227    116   -422       C
ATOM    706  CD  GLN A 112      -0.659 -37.716   3.260  1.00 13.18           C
ANISOU  706  CD  GLN A 112     1843   1228   1935    307    162   -511       C
ATOM    707  OE1 GLN A 112      -1.616 -37.962   2.501  1.00 14.73           O
ANISOU  707  OE1 GLN A 112     2186   1389   2021    268    125   -554       O
ATOM    708  NE2 GLN A 112       0.512 -38.344   3.152  1.00 11.72           N
ANISOU  708  NE2 GLN A 112     1604   1001   1848    417    236   -526       N
ATOM    709  N   LEU A 113      -1.538 -32.139   3.782  1.00  8.21           N
ANISOU  709  N   LEU A 113     1425    904    789    599     71   -118       N
ATOM    710  CA  LEU A 113      -1.412 -30.791   3.248  1.00  8.43           C
ANISOU  710  CA  LEU A 113     1457    901    845    473    263   -165       C
ATOM    711  C   LEU A 113      -0.824 -29.845   4.270  1.00 10.71           C
ANISOU  711  C   LEU A 113     1702   1202   1164    442    217   -290       C
ATOM    712  O   LEU A 113      -0.088 -28.907   3.913  1.00 10.80           O
ANISOU  712  O   LEU A 113     1607   1241   1257    268    334   -404       O
ATOM    713  CB  LEU A 113      -2.783 -30.301   2.764  1.00  6.76           C
ANISOU  713  CB  LEU A 113     1408    608    552    370    320     73       C
ATOM    714  CG  LEU A 113      -2.862 -28.890   2.177  1.00  8.31           C
ANISOU  714  CG  LEU A 113     1623    732    800    214    451     68       C
ATOM    715  CD1 LEU A 113      -2.019 -28.754   0.883  1.00 12.23           C
ANISOU  715  CD1 LEU A 113     2019   1272   1355    103    588    -27       C
ATOM    716  CD2 LEU A 113      -4.345 -28.553   1.905  1.00 11.64           C
ANISOU  716  CD2 LEU A 113     1995   1156   1270    215    358     79       C
ATOM    717  N   LEU A 114      -1.110 -30.092   5.545  1.00  9.32           N
ANISOU  717  N   LEU A 114     1602   1010    929    571     29   -262       N
ATOM    718  CA  LEU A 114      -0.609 -29.246   6.615  1.00 10.52           C
ANISOU  718  CA  LEU A 114     1735   1167   1094    528    -69   -369       C
ATOM    719  C   LEU A 114       0.919 -29.172   6.603  1.00 12.85           C
ANISOU  719  C   LEU A 114     1740   1592   1551    454   -124   -605       C
ATOM    720  O   LEU A 114       1.522 -28.181   7.036  1.00 14.34           O
ANISOU  720  O   LEU A 114     1873   1790   1787    305   -144   -721       O
ATOM    721  CB  LEU A 114      -1.144 -29.828   7.932  1.00 10.70           C
ANISOU  721  CB  LEU A 114     1893   1162   1010    723   -273   -293       C
ATOM    722  CG  LEU A 114      -0.915 -29.014   9.172  1.00 16.07           C
ANISOU  722  CG  LEU A 114     2648   1813   1644    723   -395   -368       C
ATOM    723  CD1 LEU A 114      -1.681 -27.709   9.079  1.00 14.22           C
ANISOU  723  CD1 LEU A 114     2613   1470   1320    601   -238   -267       C
ATOM    724  CD2 LEU A 114      -1.382 -29.890  10.348  1.00 16.20           C
ANISOU  724  CD2 LEU A 114     2736   1860   1559    819   -511   -307       C
ATOM    725  N   GLU A 115       1.569 -30.203   6.060  1.00 13.48           N
ANISOU  725  N   GLU A 115     1629   1778   1715    552   -143   -679       N
ATOM    726  CA  GLU A 115       3.020 -30.158   5.954  1.00 19.38           C
ANISOU  726  CA  GLU A 115     2049   2692   2622    498   -171   -893       C
ATOM    727  C   GLU A 115       3.520 -29.078   5.013  1.00 22.21           C
ANISOU  727  C   GLU A 115     2288   3080   3072    219     62   -954       C
ATOM    728  O   GLU A 115       4.736 -28.815   5.006  1.00 24.95           O
ANISOU  728  O   GLU A 115     2337   3584   3561    115     51  -1129       O
ATOM    729  CB  GLU A 115       3.544 -31.508   5.481  1.00 18.02           C
ANISOU  729  CB  GLU A 115     1724   2625   2497    705   -212   -946       C
ATOM    730  CG  GLU A 115       3.151 -32.637   6.397  1.00 20.05           C
ANISOU  730  CG  GLU A 115     2124   2837   2657    967   -445   -886       C
ATOM    731  CD  GLU A 115       3.411 -34.024   5.800  1.00 30.10           C
ANISOU  731  CD  GLU A 115     3424   4125   3886   1039   -440   -820       C
ATOM    732  OE1 GLU A 115       2.886 -35.009   6.367  1.00 30.56           O
ANISOU  732  OE1 GLU A 115     3696   4103   3811   1093   -546   -703       O
ATOM    733  OE2 GLU A 115       4.137 -34.132   4.776  1.00 28.25           O
ANISOU  733  OE2 GLU A 115     3011   3980   3743   1023   -306   -898       O
ATOM    734  N   ARG A 116       2.653 -28.481   4.201  1.00 15.56           N
ANISOU  734  N   ARG A 116     1656   2105   2151     96    271   -814       N
ATOM    735  CA  ARG A 116       3.086 -27.416   3.305  1.00 16.72           C
ANISOU  735  CA  ARG A 116     1743   2250   2361   -174    505   -857       C
ATOM    736  C   ARG A 116       3.041 -26.034   3.927  1.00 18.28           C
ANISOU  736  C   ARG A 116     2068   2344   2534   -384    501   -877       C
ATOM    737  O   ARG A 116       3.538 -25.086   3.321  1.00 22.51           O
ANISOU  737  O   ARG A 116     2560   2868   3126   -642    675   -931       O
ATOM    738  CB  ARG A 116       2.211 -27.391   2.055  1.00 16.93           C
ANISOU  738  CB  ARG A 116     1966   2170   2296   -198    732   -700       C
ATOM    739  CG  ARG A 116       2.279 -28.689   1.311  1.00 17.31           C
ANISOU  739  CG  ARG A 116     1934   2292   2352    -20    749   -689       C
ATOM    740  CD  ARG A 116       1.616 -28.490  -0.082  1.00 22.58           C
ANISOU  740  CD  ARG A 116     2784   2861   2934    -92    922   -526       C
ATOM    741  NE  ARG A 116       1.671 -29.756  -0.782  1.00 24.63           N
ANISOU  741  NE  ARG A 116     3018   3172   3169     76    864   -489       N
ATOM    742  CZ  ARG A 116       2.462 -30.001  -1.812  1.00 24.53           C
ANISOU  742  CZ  ARG A 116     2891   3235   3195     61    957   -531       C
ATOM    743  NH1 ARG A 116       3.272 -29.048  -2.286  1.00 30.15           N
ANISOU  743  NH1 ARG A 116     3486   3983   3988   -130   1104   -600       N
ATOM    744  NH2 ARG A 116       2.447 -31.210  -2.358  1.00 26.65           N
ANISOU  744  NH2 ARG A 116     3182   3536   3406    240    899   -507       N
ATOM    745  N   VAL A 117       2.443 -25.876   5.101  1.00 19.52           N
ANISOU  745  N   VAL A 117     2415   2411   2590   -283    319   -831       N
ATOM    746  CA  VAL A 117       2.449 -24.557   5.724  1.00 20.13           C
ANISOU  746  CA  VAL A 117     2653   2370   2624   -466    304   -866       C
ATOM    747  C   VAL A 117       3.857 -24.257   6.219  1.00 30.50           C
ANISOU  747  C   VAL A 117     3682   3817   4091   -635    177  -1089       C
ATOM    748  O   VAL A 117       4.493 -25.085   6.891  1.00 32.51           O
ANISOU  748  O   VAL A 117     3712   4225   4416   -489    -38  -1195       O
ATOM    749  CB  VAL A 117       1.418 -24.497   6.850  1.00 18.43           C
ANISOU  749  CB  VAL A 117     2732   2030   2239   -281    157   -754       C
ATOM    750  CG1 VAL A 117       1.387 -23.057   7.495  1.00 25.03           C
ANISOU  750  CG1 VAL A 117     3805   2708   2996   -450    146   -794       C
ATOM    751  CG2 VAL A 117       0.061 -24.922   6.363  1.00 23.20           C
ANISOU  751  CG2 VAL A 117     3543   2559   2714   -116    268   -530       C
ATOM    752  N   ARG A 118       4.365 -23.075   5.862  1.00 29.86           N
ANISOU  752  N   ARG A 118     3604   3682   4058   -951    304  -1159       N
ATOM    753  CA  ARG A 118       5.736 -22.676   6.158  1.00 31.01           C
ANISOU  753  CA  ARG A 118     3444   3970   4366  -1190    212  -1364       C
ATOM    754  C   ARG A 118       5.739 -21.271   6.727  1.00 30.68           C
ANISOU  754  C   ARG A 118     3655   3742   4260  -1453    178  -1407       C
ATOM    755  O   ARG A 118       4.893 -20.441   6.375  1.00 26.72           O
ANISOU  755  O   ARG A 118     3518   3013   3622  -1522    344  -1283       O
ATOM    756  CB  ARG A 118       6.623 -22.738   4.908  1.00 41.23           C
ANISOU  756  CB  ARG A 118     4413   5429   5822  -1378    442  -1424       C
ATOM    757  CG  ARG A 118       7.035 -24.171   4.454  1.00 53.98           C
ANISOU  757  CG  ARG A 118     5704   7276   7529  -1122    434  -1449       C
ATOM    758  CD  ARG A 118       8.218 -24.740   5.286  1.00 64.91           C
ANISOU  758  CD  ARG A 118     6686   8916   9059  -1054    174  -1639       C
ATOM    759  NE  ARG A 118       8.403 -26.188   5.068  1.00 70.49           N
ANISOU  759  NE  ARG A 118     7192   9793   9800   -716    121  -1645       N
ATOM    760  CZ  ARG A 118       7.916 -27.128   5.883  1.00 72.17           C
ANISOU  760  CZ  ARG A 118     7523   9977   9923   -390   -109  -1608       C
ATOM    761  NH1 ARG A 118       7.182 -26.826   6.956  1.00 71.65           N
ANISOU  761  NH1 ARG A 118     7756   9741   9727   -337   -293  -1553       N
ATOM    762  NH2 ARG A 118       8.114 -28.394   5.613  1.00 70.98           N
ANISOU  762  NH2 ARG A 118     7230   9949   9791   -103   -143  -1615       N
ATOM    763  N   ARG A 119       6.684 -21.032   7.632  1.00 30.48           N
ANISOU  763  N   ARG A 119     3450   3810   4320  -1582    -57  -1585       N
ATOM    764  CA  ARG A 119       6.959 -19.712   8.176  1.00 36.11           C
ANISOU  764  CA  ARG A 119     4377   4365   4979  -1802   -127  -1589       C
ATOM    765  C   ARG A 119       7.363 -18.691   7.124  1.00 44.01           C
ANISOU  765  C   ARG A 119     5390   5310   6022  -2084    130  -1523       C
ATOM    766  O   ARG A 119       7.486 -17.513   7.447  1.00 45.76           O
ANISOU  766  O   ARG A 119     5833   5368   6187  -2253     97  -1508       O
ATOM    767  CB  ARG A 119       8.072 -19.789   9.206  1.00 41.61           C
ANISOU  767  CB  ARG A 119     4820   5216   5775  -1854   -437  -1745       C
ATOM    768  CG  ARG A 119       7.669 -20.510  10.451  1.00 47.80           C
ANISOU  768  CG  ARG A 119     5702   6005   6456  -1560   -727  -1787       C
ATOM    769  CD  ARG A 119       7.246 -19.511  11.519  1.00 51.49           C
ANISOU  769  CD  ARG A 119     6602   6213   6748  -1590   -891  -1767       C
ATOM    770  NE  ARG A 119       8.380 -18.817  12.108  1.00 55.94           N
ANISOU  770  NE  ARG A 119     7050   6809   7395  -1828  -1095  -1873       N
ATOM    771  CZ  ARG A 119       8.274 -17.869  13.039  1.00 58.58           C
ANISOU  771  CZ  ARG A 119     7704   6922   7633  -1870  -1277  -1907       C
ATOM    772  NH1 ARG A 119       7.077 -17.506  13.489  1.00 57.61           N
ANISOU  772  NH1 ARG A 119     7952   6597   7341  -1640  -1200  -1872       N
ATOM    773  NH2 ARG A 119       9.365 -17.279  13.517  1.00 61.33           N
ANISOU  773  NH2 ARG A 119     7920   7302   8080  -2106  -1480  -2013       N
TER
ATOM    774  N   VAL B  17     -27.468 -27.199  -9.444  1.00 30.71           N
ANISOU  774  N   VAL B  17     2973   4758   3938    -48    -37   1244       N
ATOM    775  CA  VAL B  17     -26.496 -26.097  -9.355  1.00 22.20           C
ANISOU  775  CA  VAL B  17     1901   3641   2893      2     -1   1253       C
ATOM    776  C   VAL B  17     -26.986 -24.961 -10.249  1.00 18.62           C
ANISOU  776  C   VAL B  17     1377   3242   2454     37     26   1356       C
ATOM    777  O   VAL B  17     -27.132 -25.163 -11.456  1.00 21.98           O
ANISOU  777  O   VAL B  17     1762   3747   2842      5      2   1402       O
ATOM    778  CB  VAL B  17     -25.079 -26.536  -9.757  1.00 27.18           C
ANISOU  778  CB  VAL B  17     2571   4259   3498    -24    -20   1200       C
ATOM    779  CG1 VAL B  17     -24.135 -25.339  -9.799  1.00 21.51           C
ANISOU  779  CG1 VAL B  17     1850   3509   2812     28     18   1222       C
ATOM    780  CG2 VAL B  17     -24.531 -27.593  -8.742  1.00 26.30           C
ANISOU  780  CG2 VAL B  17     2531   4085   3379    -49    -39   1100       C
ATOM    781  N   PRO B  18     -27.238 -23.789  -9.653  1.00 20.05           N
ANISOU  781  N   PRO B  18     1544   3384   2690    102     76   1395       N
ATOM    782  CA  PRO B  18     -27.601 -22.603 -10.441  1.00 25.17           C
ANISOU  782  CA  PRO B  18     2127   4073   3362    145    112   1497       C
ATOM    783  C   PRO B  18     -26.623 -22.338 -11.580  1.00 21.27           C
ANISOU  783  C   PRO B  18     1617   3617   2848    138    105   1524       C
ATOM    784  O   PRO B  18     -25.411 -22.484 -11.434  1.00 19.05           O
ANISOU  784  O   PRO B  18     1382   3293   2562    133    101   1466       O
ATOM    785  CB  PRO B  18     -27.559 -21.473  -9.407  1.00 26.32           C
ANISOU  785  CB  PRO B  18     2289   4139   3574    214    174   1503       C
ATOM    786  CG  PRO B  18     -27.867 -22.143  -8.108  1.00 26.90           C
ANISOU  786  CG  PRO B  18     2411   4159   3649    202    165   1427       C
ATOM    787  CD  PRO B  18     -27.310 -23.539  -8.201  1.00 27.65           C
ANISOU  787  CD  PRO B  18     2548   4265   3693    137    107   1349       C
ATOM    788  N   ALA B  19     -27.168 -21.919 -12.728  1.00 21.82           N
ANISOU  788  N   ALA B  19     1616   3771   2903    141    106   1618       N
ATOM    789  CA  ALA B  19     -26.335 -21.651 -13.892  1.00 18.52           C
ANISOU  789  CA  ALA B  19     1173   3402   2462    135    100   1654       C
ATOM    790  C   ALA B  19     -25.153 -20.757 -13.567  1.00 18.20           C
ANISOU  790  C   ALA B  19     1162   3287   2466    185    142   1642       C
ATOM    791  O   ALA B  19     -24.047 -20.996 -14.059  1.00 22.33           O
ANISOU  791  O   ALA B  19     1706   3815   2964    165    125   1613       O
ATOM    792  CB  ALA B  19     -27.182 -21.022 -15.007  1.00 25.21           C
ANISOU  792  CB  ALA B  19     1931   4346   3301    149    110   1775       C
ATOM    793  N   PHE B  20     -25.352 -19.715 -12.752  1.00 18.35           N
ANISOU  793  N   PHE B  20     1185   3236   2552    248    199   1663       N
ATOM    794  CA  PHE B  20     -24.228 -18.822 -12.499  1.00 19.89           C
ANISOU  794  CA  PHE B  20     1407   3360   2790    294    244   1656       C
ATOM    795  C   PHE B  20     -23.056 -19.587 -11.881  1.00 16.90           C
ANISOU  795  C   PHE B  20     1103   2927   2391    262    218   1546       C
ATOM    796  O   PHE B  20     -21.887 -19.388 -12.246  1.00 18.52           O
ANISOU  796  O   PHE B  20     1324   3119   2595    265    222   1535       O
ATOM    797  CB  PHE B  20     -24.643 -17.678 -11.580  1.00 19.35           C
ANISOU  797  CB  PHE B  20     1342   3215   2796    361    315   1683       C
ATOM    798  CG  PHE B  20     -23.466 -16.857 -11.114  1.00 20.59           C
ANISOU  798  CG  PHE B  20     1539   3284   2999    401    364   1658       C
ATOM    799  CD1 PHE B  20     -22.907 -15.878 -11.943  1.00 21.63           C
ANISOU  799  CD1 PHE B  20     1637   3421   3160    438    403   1730       C
ATOM    800  CD2 PHE B  20     -22.894 -17.092  -9.863  1.00 22.20           C
ANISOU  800  CD2 PHE B  20     1816   3405   3216    398    371   1563       C
ATOM    801  CE1 PHE B  20     -21.817 -15.127 -11.526  1.00 24.17           C
ANISOU  801  CE1 PHE B  20     1997   3658   3527    472    452   1707       C
ATOM    802  CE2 PHE B  20     -21.794 -16.351  -9.424  1.00 19.43           C
ANISOU  802  CE2 PHE B  20     1503   2973   2905    431    418   1538       C
ATOM    803  CZ  PHE B  20     -21.262 -15.348 -10.269  1.00 22.35           C
ANISOU  803  CZ  PHE B  20     1840   3343   3309    468    461   1611       C
ATOM    804  N   LEU B  21     -23.362 -20.477 -10.950  1.00 17.01           N
ANISOU  804  N   LEU B  21     1160   2912   2389    232    191   1470       N
ATOM    805  CA  LEU B  21     -22.331 -21.232 -10.263  1.00 16.53           C
ANISOU  805  CA  LEU B  21     1169   2800   2312    204    168   1369       C
ATOM    806  C   LEU B  21     -21.698 -22.274 -11.178  1.00 16.46           C
ANISOU  806  C   LEU B  21     1165   2847   2241    143    112   1340       C
ATOM    807  O   LEU B  21     -20.506 -22.553 -11.075  1.00 15.78           O
ANISOU  807  O   LEU B  21     1120   2730   2144    131    103   1287       O
ATOM    808  CB  LEU B  21     -22.935 -21.895  -9.027  1.00 14.28           C
ANISOU  808  CB  LEU B  21      923   2474   2028    191    158   1305       C
ATOM    809  CG  LEU B  21     -23.478 -20.889  -7.999  1.00 19.80           C
ANISOU  809  CG  LEU B  21     1625   3113   2786    249    216   1323       C
ATOM    810  CD1 LEU B  21     -24.253 -21.631  -6.918  1.00 23.19           C
ANISOU  810  CD1 LEU B  21     2081   3522   3209    232    200   1271       C
ATOM    811  CD2 LEU B  21     -22.256 -20.182  -7.396  1.00 19.60           C
ANISOU  811  CD2 LEU B  21     1643   3010   2795    283    256   1288       C
ATOM    812  N   GLY B  22     -22.497 -22.923 -12.014  1.00 15.85           N
ANISOU  812  N   GLY B  22     1051   2851   2121    101     76   1371       N
ATOM    813  CA  GLY B  22     -21.931 -23.840 -12.973  1.00 17.39           C
ANISOU  813  CA  GLY B  22     1249   3103   2257     43     30   1349       C
ATOM    814  C   GLY B  22     -20.975 -23.138 -13.919  1.00 16.61           C
ANISOU  814  C   GLY B  22     1126   3032   2156     61     44   1395       C
ATOM    815  O   GLY B  22     -19.900 -23.666 -14.242  1.00 15.44           O
ANISOU  815  O   GLY B  22     1006   2884   1976     31     22   1349       O
ATOM    816  N   ASN B  23     -21.358 -21.940 -14.389  1.00 16.43           N
ANISOU  816  N   ASN B  23     1045   3031   2165    112     83   1489       N
ATOM    817  CA  ASN B  23     -20.464 -21.180 -15.263  1.00 16.92           C
ANISOU  817  CA  ASN B  23     1083   3115   2232    136    103   1540       C
ATOM    818  C   ASN B  23     -19.216 -20.735 -14.513  1.00 16.20           C
ANISOU  818  C   ASN B  23     1078   2911   2167    162    133   1474       C
ATOM    819  O   ASN B  23     -18.114 -20.792 -15.060  1.00 16.07           O
ANISOU  819  O   ASN B  23     1105   2882   2118    145    126   1447       O
ATOM    820  CB  ASN B  23     -21.176 -19.967 -15.839  1.00 19.84           C
ANISOU  820  CB  ASN B  23     1379   3522   2638    190    146   1657       C
ATOM    821  CG  ASN B  23     -22.283 -20.359 -16.805  1.00 35.56           C
ANISOU  821  CG  ASN B  23     3306   5624   4581    156    115   1721       C
ATOM    822  OD1 ASN B  23     -22.255 -21.452 -17.373  1.00 41.56           O
ANISOU  822  OD1 ASN B  23     4069   6447   5273     89     63   1686       O
ATOM    823  ND2 ASN B  23     -23.247 -19.461 -17.012  1.00 35.97           N
ANISOU  823  ND2 ASN B  23     3297   5703   4667    200    150   1816       N
ATOM    824  N   LEU B  24     -19.379 -20.317 -13.247  1.00 15.76           N
ANISOU  824  N   LEU B  24     1046   2775   2168    200    167   1446       N
ATOM    825  CA  LEU B  24     -18.236 -19.894 -12.443  1.00 15.12           C
ANISOU  825  CA  LEU B  24     1045   2589   2110    220    197   1381       C
ATOM    826  C   LEU B  24     -17.280 -21.057 -12.224  1.00 14.10           C
ANISOU  826  C   LEU B  24      989   2440   1928    164    152   1279       C
ATOM    827  O   LEU B  24     -16.054 -20.894 -12.339  1.00 13.82           O
ANISOU  827  O   LEU B  24     1010   2361   1879    159    160   1242       O
ATOM    828  CB  LEU B  24     -18.725 -19.335 -11.108  1.00 14.90           C
ANISOU  828  CB  LEU B  24     1026   2492   2144    264    241   1370       C
ATOM    829  CG  LEU B  24     -17.614 -18.800 -10.205  1.00 14.35           C
ANISOU  829  CG  LEU B  24     1037   2316   2100    282    278   1306       C
ATOM    830  CD1 LEU B  24     -16.897 -17.577 -10.829  1.00 16.59           C
ANISOU  830  CD1 LEU B  24     1324   2568   2413    316    327   1357       C
ATOM    831  CD2 LEU B  24     -18.178 -18.571  -8.774  1.00 18.13           C
ANISOU  831  CD2 LEU B  24     1528   2735   2624    312    311   1277       C
ATOM    832  N   TRP B  25     -17.824 -22.230 -11.866  1.00 13.57           N
ANISOU  832  N   TRP B  25      921   2401   1834    124    109   1235       N
ATOM    833  CA  TRP B  25     -16.971 -23.417 -11.688  1.00 12.67           C
ANISOU  833  CA  TRP B  25      872   2270   1674     72     69   1143       C
ATOM    834  C   TRP B  25     -16.138 -23.704 -12.935  1.00 12.91           C
ANISOU  834  C   TRP B  25      915   2340   1652     39     49   1145       C
ATOM    835  O   TRP B  25     -14.921 -23.916 -12.851  1.00 12.39           O
ANISOU  835  O   TRP B  25      912   2230   1568     26     49   1087       O
ATOM    836  CB  TRP B  25     -17.856 -24.604 -11.359  1.00 12.47           C
ANISOU  836  CB  TRP B  25      828   2281   1629     31     29   1116       C
ATOM    837  CG  TRP B  25     -17.205 -25.890 -11.131  1.00 13.11           C
ANISOU  837  CG  TRP B  25      965   2345   1671    -20     -8   1030       C
ATOM    838  CD1 TRP B  25     -16.956 -26.886 -12.054  1.00 14.43           C
ANISOU  838  CD1 TRP B  25     1139   2562   1783    -76    -45   1011       C
ATOM    839  CD2 TRP B  25     -16.741 -26.358  -9.884  1.00 10.63           C
ANISOU  839  CD2 TRP B  25      707   1962   1369    -19     -8    954       C
ATOM    840  NE1 TRP B  25     -16.401 -27.982 -11.411  1.00 13.96           N
ANISOU  840  NE1 TRP B  25     1137   2461   1707   -108    -66    927       N
ATOM    841  CE2 TRP B  25     -16.256 -27.673 -10.076  1.00 12.90           C
ANISOU  841  CE2 TRP B  25     1031   2257   1614    -73    -45    893       C
ATOM    842  CE3 TRP B  25     -16.754 -25.819  -8.605  1.00 12.69           C
ANISOU  842  CE3 TRP B  25      989   2160   1674     21     23    933       C
ATOM    843  CZ2 TRP B  25     -15.760 -28.448  -9.022  1.00 12.94           C
ANISOU  843  CZ2 TRP B  25     1088   2209   1621    -85    -53    818       C
ATOM    844  CZ3 TRP B  25     -16.243 -26.573  -7.557  1.00 10.13           C
ANISOU  844  CZ3 TRP B  25      718   1788   1345      6     12    856       C
ATOM    845  CH2 TRP B  25     -15.778 -27.882  -7.775  1.00 15.59           C
ANISOU  845  CH2 TRP B  25     1438   2489   1996    -45    -27    802       C
ATOM    846  N   ALA B  26     -16.793 -23.713 -14.096  1.00 13.84           N
ANISOU  846  N   ALA B  26      970   2547   1742     24     34   1213       N
ATOM    847  CA  ALA B  26     -16.107 -24.010 -15.346  1.00 19.28           C
ANISOU  847  CA  ALA B  26     1665   3286   2375     -9     15   1220       C
ATOM    848  C   ALA B  26     -15.060 -22.956 -15.634  1.00 15.07           C
ANISOU  848  C   ALA B  26     1157   2712   1858     28     53   1241       C
ATOM    849  O   ALA B  26     -13.954 -23.265 -16.085  1.00 15.72           O
ANISOU  849  O   ALA B  26     1285   2784   1903      5     46   1202       O
ATOM    850  CB  ALA B  26     -17.138 -24.068 -16.476  1.00 18.52           C
ANISOU  850  CB  ALA B  26     1487   3301   2248    -28     -4   1301       C
ATOM    851  N   LEU B  27     -15.426 -21.696 -15.440  1.00 14.90           N
ANISOU  851  N   LEU B  27     1102   2669   1893     85     97   1308       N
ATOM    852  CA  LEU B  27     -14.536 -20.585 -15.734  1.00 19.26           C
ANISOU  852  CA  LEU B  27     1671   3178   2467    121    140   1339       C
ATOM    853  C   LEU B  27     -13.292 -20.635 -14.869  1.00 17.19           C
ANISOU  853  C   LEU B  27     1495   2821   2215    118    153   1252       C
ATOM    854  O   LEU B  27     -12.179 -20.461 -15.353  1.00 15.83           O
ANISOU  854  O   LEU B  27     1358   2633   2022    109    161   1240       O
ATOM    855  CB  LEU B  27     -15.284 -19.287 -15.475  1.00 16.30           C
ANISOU  855  CB  LEU B  27     1246   2785   2162    184    192   1421       C
ATOM    856  CG  LEU B  27     -14.547 -17.972 -15.336  1.00 24.45           C
ANISOU  856  CG  LEU B  27     2300   3744   3247    231    252   1450       C
ATOM    857  CD1 LEU B  27     -13.843 -17.741 -16.664  1.00 32.72           C
ANISOU  857  CD1 LEU B  27     3336   4838   4256    221    250   1496       C
ATOM    858  CD2 LEU B  27     -15.531 -16.854 -15.051  1.00 26.12           C
ANISOU  858  CD2 LEU B  27     2453   3941   3531    292    305   1533       C
ATOM    859  N   VAL B  28     -13.467 -20.812 -13.562  1.00 13.67           N
ANISOU  859  N   VAL B  28     1080   2314   1800    126    159   1197       N
ATOM    860  CA  VAL B  28     -12.279 -20.827 -12.699  1.00 12.88           C
ANISOU  860  CA  VAL B  28     1058   2130   1706    121    173   1118       C
ATOM    861  C   VAL B  28     -11.366 -21.960 -13.106  1.00 12.32           C
ANISOU  861  C   VAL B  28     1029   2078   1575     70    132   1054       C
ATOM    862  O   VAL B  28     -10.148 -21.783 -13.251  1.00 12.16           O
ANISOU  862  O   VAL B  28     1054   2024   1543     63    145   1027       O
ATOM    863  CB  VAL B  28     -12.680 -20.948 -11.218  1.00 12.23           C
ANISOU  863  CB  VAL B  28      998   1990   1657    134    181   1068       C
ATOM    864  CG1 VAL B  28     -11.404 -21.074 -10.358  1.00 11.44           C
ANISOU  864  CG1 VAL B  28      976   1817   1554    121    190    986       C
ATOM    865  CG2 VAL B  28     -13.502 -19.733 -10.792  1.00 12.84           C
ANISOU  865  CG2 VAL B  28     1039   2041   1800    189    232   1130       C
ATOM    866  N   GLY B  29     -11.945 -23.148 -13.296  1.00 12.07           N
ANISOU  866  N   GLY B  29      982   2097   1505     33     87   1031       N
ATOM    867  CA  GLY B  29     -11.089 -24.296 -13.502  1.00 13.19           C
ANISOU  867  CA  GLY B  29     1169   2243   1598    -13     56    962       C
ATOM    868  C   GLY B  29     -10.513 -24.393 -14.915  1.00 17.13           C
ANISOU  868  C   GLY B  29     1662   2798   2049    -35     48    989       C
ATOM    869  O   GLY B  29      -9.616 -25.201 -15.141  1.00 16.20           O
ANISOU  869  O   GLY B  29     1587   2676   1893    -68     33    935       O
ATOM    870  N   ASP B  30     -11.027 -23.625 -15.864  1.00 12.99           N
ANISOU  870  N   ASP B  30     1083   2329   1524    -18     59   1074       N
ATOM    871  CA  ASP B  30     -10.566 -23.733 -17.263  1.00 14.67           C
ANISOU  871  CA  ASP B  30     1283   2608   1684    -40     51   1106       C
ATOM    872  C   ASP B  30      -9.110 -23.297 -17.384  1.00 14.87           C
ANISOU  872  C   ASP B  30     1360   2585   1707    -32     77   1083       C
ATOM    873  O   ASP B  30      -8.795 -22.151 -17.049  1.00 16.38           O
ANISOU  873  O   ASP B  30     1554   2725   1945      7    117   1114       O
ATOM    874  CB  ASP B  30     -11.437 -22.856 -18.132  1.00 14.74           C
ANISOU  874  CB  ASP B  30     1217   2685   1700    -15     62   1211       C
ATOM    875  CG  ASP B  30     -11.187 -23.033 -19.637  1.00 31.10           C
ANISOU  875  CG  ASP B  30     3263   4846   3708    -41     49   1252       C
ATOM    876  OD1 ASP B  30     -10.252 -23.742 -20.059  1.00 27.10           O
ANISOU  876  OD1 ASP B  30     2801   4344   3153    -75     36   1199       O
ATOM    877  OD2 ASP B  30     -11.976 -22.441 -20.401  1.00 34.10           O
ANISOU  877  OD2 ASP B  30     3574   5298   4086    -24     53   1342       O
ATOM    878  N   PRO B  31      -8.212 -24.140 -17.890  1.00 15.13           N
ANISOU  878  N   PRO B  31     1430   2632   1689    -69     61   1035       N
ATOM    879  CA  PRO B  31      -6.816 -23.679 -18.093  1.00 14.17           C
ANISOU  879  CA  PRO B  31     1350   2472   1564    -63     88   1022       C
ATOM    880  C   PRO B  31      -6.710 -22.525 -19.061  1.00 16.25           C
ANISOU  880  C   PRO B  31     1576   2768   1830    -37    117   1110       C
ATOM    881  O   PRO B  31      -5.753 -21.737 -18.973  1.00 18.39           O
ANISOU  881  O   PRO B  31     1874   2989   2124    -19    152   1116       O
ATOM    882  CB  PRO B  31      -6.097 -24.940 -18.601  1.00 19.95           C
ANISOU  882  CB  PRO B  31     2116   3230   2234   -108     64    962       C
ATOM    883  CG  PRO B  31      -7.216 -25.887 -19.053  1.00 24.25           C
ANISOU  883  CG  PRO B  31     2626   3846   2741   -140     26    965       C
ATOM    884  CD  PRO B  31      -8.376 -25.574 -18.176  1.00 25.32           C
ANISOU  884  CD  PRO B  31     2731   3963   2926   -119     22    984       C
ATOM    885  N   GLY B  32      -7.644 -22.389 -19.997  1.00 16.07           N
ANISOU  885  N   GLY B  32     1491   2829   1785    -36    105   1181       N
ATOM    886  CA  GLY B  32      -7.583 -21.285 -20.941  1.00 18.10           C
ANISOU  886  CA  GLY B  32     1707   3124   2048     -8    133   1275       C
ATOM    887  C   GLY B  32      -7.937 -19.939 -20.362  1.00 20.98           C
ANISOU  887  C   GLY B  32     2049   3433   2490     46    176   1333       C
ATOM    888  O   GLY B  32      -7.827 -18.939 -21.071  1.00 21.51           O
ANISOU  888  O   GLY B  32     2083   3518   2571     75    208   1414       O
ATOM    889  N   THR B  33      -8.409 -19.870 -19.111  1.00 15.87           N
ANISOU  889  N   THR B  33     1416   2720   1894     63    182   1298       N
ATOM    890  CA  THR B  33      -8.630 -18.593 -18.458  1.00 16.17           C
ANISOU  890  CA  THR B  33     1444   2692   2009    113    231   1342       C
ATOM    891  C   THR B  33      -7.682 -18.379 -17.283  1.00 15.36           C
ANISOU  891  C   THR B  33     1412   2483   1942    115    257   1267       C
ATOM    892  O   THR B  33      -7.752 -17.322 -16.648  1.00 15.59           O
ANISOU  892  O   THR B  33     1443   2446   2035    151    303   1291       O
ATOM    893  CB  THR B  33     -10.077 -18.484 -17.945  1.00 16.30           C
ANISOU  893  CB  THR B  33     1410   2723   2062    138    228   1375       C
ATOM    894  OG1 THR B  33     -10.230 -19.484 -16.944  1.00 15.25           O
ANISOU  894  OG1 THR B  33     1313   2561   1919    111    197   1286       O
ATOM    895  CG2 THR B  33     -11.074 -18.737 -19.059  1.00 17.14           C
ANISOU  895  CG2 THR B  33     1439   2942   2130    131    201   1449       C
ATOM    896  N   ASP B  34      -6.784 -19.341 -16.992  1.00 15.06           N
ANISOU  896  N   ASP B  34     1431   2428   1863     75    231   1180       N
ATOM    897  CA  ASP B  34      -5.993 -19.295 -15.761  1.00 13.69           C
ANISOU  897  CA  ASP B  34     1319   2166   1718     71    247   1105       C
ATOM    898  C   ASP B  34      -5.079 -18.092 -15.725  1.00 15.46           C
ANISOU  898  C   ASP B  34     1564   2329   1980     88    301   1129       C
ATOM    899  O   ASP B  34      -4.632 -17.709 -14.642  1.00 15.37           O
ANISOU  899  O   ASP B  34     1593   2241   2006     91    326   1084       O
ATOM    900  CB  ASP B  34      -5.151 -20.563 -15.581  1.00 12.83           C
ANISOU  900  CB  ASP B  34     1258   2058   1557     27    212   1017       C
ATOM    901  CG  ASP B  34      -5.940 -21.715 -14.998  1.00 12.67           C
ANISOU  901  CG  ASP B  34     1237   2056   1521     10    170    968       C
ATOM    902  OD1 ASP B  34      -7.130 -21.551 -14.539  1.00 13.60           O
ANISOU  902  OD1 ASP B  34     1320   2179   1668     30    167    992       O
ATOM    903  OD2 ASP B  34      -5.345 -22.817 -14.944  1.00 16.35           O
ANISOU  903  OD2 ASP B  34     1735   2527   1948    -24    143    904       O
ATOM    904  N   HIS B  35      -4.795 -17.480 -16.881  1.00 15.01           N
ANISOU  904  N   HIS B  35     1480   2307   1916     97    320   1199       N
ATOM    905  CA  HIS B  35      -3.950 -16.304 -16.841  1.00 15.49           C
ANISOU  905  CA  HIS B  35     1559   2306   2020    111    375   1226       C
ATOM    906  C   HIS B  35      -4.664 -15.127 -16.190  1.00 15.97           C
ANISOU  906  C   HIS B  35     1599   2308   2160    156    424   1271       C
ATOM    907  O   HIS B  35      -4.001 -14.150 -15.832  1.00 16.26           O
ANISOU  907  O   HIS B  35     1660   2273   2246    164    476   1276       O
ATOM    908  CB  HIS B  35      -3.472 -15.954 -18.264  1.00 16.40           C
ANISOU  908  CB  HIS B  35     1647   2475   2107    111    386   1295       C
ATOM    909  CG  HIS B  35      -4.592 -15.729 -19.228  1.00 17.30           C
ANISOU  909  CG  HIS B  35     1688   2668   2215    138    378   1389       C
ATOM    910  ND1 HIS B  35      -5.455 -16.729 -19.629  1.00 17.14           N
ANISOU  910  ND1 HIS B  35     1637   2731   2145    123    326   1385       N
ATOM    911  CD2 HIS B  35      -4.998 -14.606 -19.872  1.00 18.84           C
ANISOU  911  CD2 HIS B  35     1833   2876   2451    178    418   1492       C
ATOM    912  CE1 HIS B  35      -6.344 -16.237 -20.470  1.00 18.14           C
ANISOU  912  CE1 HIS B  35     1694   2923   2276    150    331   1482       C
ATOM    913  NE2 HIS B  35      -6.088 -14.950 -20.639  1.00 19.29           N
ANISOU  913  NE2 HIS B  35     1825   3029   2477    187    387   1551       N
ATOM    914  N   LEU B  36      -5.995 -15.201 -16.008  1.00 16.17           N
ANISOU  914  N   LEU B  36     1580   2362   2203    182    412   1302       N
ATOM    915  CA  LEU B  36      -6.765 -14.107 -15.424  1.00 16.62           C
ANISOU  915  CA  LEU B  36     1611   2366   2337    229    464   1349       C
ATOM    916  C   LEU B  36      -7.580 -14.553 -14.210  1.00 15.89           C
ANISOU  916  C   LEU B  36     1528   2249   2261    234    450   1296       C
ATOM    917  O   LEU B  36      -7.774 -13.752 -13.297  1.00 15.99           O
ANISOU  917  O   LEU B  36     1553   2189   2336    261    498   1292       O
ATOM    918  CB  LEU B  36      -7.724 -13.517 -16.457  1.00 17.77           C
ANISOU  918  CB  LEU B  36     1677   2574   2500    269    478   1464       C
ATOM    919  CG  LEU B  36      -6.974 -12.776 -17.582  1.00 18.71           C
ANISOU  919  CG  LEU B  36     1782   2706   2620    276    508   1534       C
ATOM    920  CD1 LEU B  36      -8.003 -12.341 -18.616  1.00 19.85           C
ANISOU  920  CD1 LEU B  36     1840   2930   2773    314    514   1651       C
ATOM    921  CD2 LEU B  36      -6.247 -11.559 -17.039  1.00 21.49           C
ANISOU  921  CD2 LEU B  36     2167   2952   3046    294    580   1538       C
ATOM    922  N   ILE B  37      -8.072 -15.792 -14.217  1.00 15.25           N
ANISOU  922  N   ILE B  37     1440   2229   2126    209    389   1258       N
ATOM    923  CA  ILE B  37      -8.855 -16.295 -13.075  1.00 14.57           C
ANISOU  923  CA  ILE B  37     1360   2124   2052    211    374   1209       C
ATOM    924  C   ILE B  37      -8.566 -17.779 -12.894  1.00 13.58           C
ANISOU  924  C   ILE B  37     1267   2032   1862    163    311   1128       C
ATOM    925  O   ILE B  37      -8.647 -18.561 -13.849  1.00 13.66           O
ANISOU  925  O   ILE B  37     1254   2115   1819    139    270   1139       O
ATOM    926  CB  ILE B  37     -10.362 -16.018 -13.266  1.00 15.20           C
ANISOU  926  CB  ILE B  37     1367   2247   2160    249    379   1284       C
ATOM    927  CG1 ILE B  37     -11.179 -16.644 -12.089  1.00 14.47           C
ANISOU  927  CG1 ILE B  37     1281   2142   2076    248    360   1231       C
ATOM    928  CG2 ILE B  37     -10.840 -16.602 -14.572  1.00 15.83           C
ANISOU  928  CG2 ILE B  37     1392   2433   2189    234    336   1337       C
ATOM    929  CD1 ILE B  37     -12.628 -16.095 -12.090  1.00 15.19           C
ANISOU  929  CD1 ILE B  37     1300   2258   2212    292    384   1309       C
ATOM    930  N   ARG B  38      -8.234 -18.160 -11.653  1.00 12.73           N
ANISOU  930  N   ARG B  38     1209   1869   1759    150    308   1048       N
ATOM    931  CA  ARG B  38      -7.714 -19.509 -11.429  1.00 11.83           C
ANISOU  931  CA  ARG B  38     1131   1773   1590    107    257    970       C
ATOM    932  C   ARG B  38      -7.935 -19.889  -9.975  1.00 11.06           C
ANISOU  932  C   ARG B  38     1063   1631   1507    105    253    905       C
ATOM    933  O   ARG B  38      -7.988 -19.025  -9.096  1.00 11.14           O
ANISOU  933  O   ARG B  38     1088   1582   1563    129    295    903       O
ATOM    934  CB  ARG B  38      -6.207 -19.591 -11.742  1.00 11.64           C
ANISOU  934  CB  ARG B  38     1153   1729   1538     79    261    934       C
ATOM    935  CG  ARG B  38      -5.330 -18.621 -10.944  1.00 12.23           C
ANISOU  935  CG  ARG B  38     1271   1723   1652     85    309    913       C
ATOM    936  CD  ARG B  38      -3.853 -18.671 -11.441  1.00 13.29           C
ANISOU  936  CD  ARG B  38     1442   1851   1758     55    313    890       C
ATOM    937  NE  ARG B  38      -3.022 -17.553 -10.925  1.00 15.68           N
ANISOU  937  NE  ARG B  38     1774   2082   2101     57    366    886       N
ATOM    938  CZ  ARG B  38      -2.958 -16.330 -11.460  1.00 18.20           C
ANISOU  938  CZ  ARG B  38     2074   2378   2461     78    414    951       C
ATOM    939  NH1 ARG B  38      -3.627 -15.993 -12.589  1.00 14.10           N
ANISOU  939  NH1 ARG B  38     1504   1906   1947    105    417   1033       N
ATOM    940  NH2 ARG B  38      -2.204 -15.419 -10.853  1.00 17.74           N
ANISOU  940  NH2 ARG B  38     2047   2250   2442     72    461    936       N
ATOM    941  N   TRP B  39      -7.920 -21.198  -9.719  1.00 10.33           N
ANISOU  941  N   TRP B  39      986   1564   1376     74    206    848       N
ATOM    942  CA  TRP B  39      -7.935 -21.680  -8.342  1.00  9.94           C
ANISOU  942  CA  TRP B  39      968   1475   1332     68    199    783       C
ATOM    943  C   TRP B  39      -6.626 -21.343  -7.641  1.00 11.68           C
ANISOU  943  C   TRP B  39     1247   1637   1555     57    222    733       C
ATOM    944  O   TRP B  39      -5.573 -21.233  -8.276  1.00 10.20           O
ANISOU  944  O   TRP B  39     1079   1448   1349     40    227    731       O
ATOM    945  CB  TRP B  39      -8.097 -23.180  -8.334  1.00  9.01           C
ANISOU  945  CB  TRP B  39      853   1397   1174     36    147    738       C
ATOM    946  CG  TRP B  39      -9.452 -23.703  -8.787  1.00  9.21           C
ANISOU  946  CG  TRP B  39      824   1481   1195     36    120    774       C
ATOM    947  CD1 TRP B  39      -9.752 -24.335  -9.970  1.00 11.29           C
ANISOU  947  CD1 TRP B  39     1056   1809   1423     12     90    800       C
ATOM    948  CD2 TRP B  39     -10.665 -23.617  -8.063  1.00  9.22           C
ANISOU  948  CD2 TRP B  39      796   1483   1226     56    123    789       C
ATOM    949  NE1 TRP B  39     -11.076 -24.705  -9.997  1.00  9.69           N
ANISOU  949  NE1 TRP B  39      807   1650   1226     11     70    828       N
ATOM    950  CE2 TRP B  39     -11.663 -24.280  -8.828  1.00  9.50           C
ANISOU  950  CE2 TRP B  39      781   1587   1243     40     90    823       C
ATOM    951  CE3 TRP B  39     -10.995 -23.101  -6.798  1.00  9.03           C
ANISOU  951  CE3 TRP B  39      783   1410   1238     83    150    775       C
ATOM    952  CZ2 TRP B  39     -12.969 -24.392  -8.404  1.00  9.62           C
ANISOU  952  CZ2 TRP B  39      753   1622   1278     51     85    846       C
ATOM    953  CZ3 TRP B  39     -12.315 -23.241  -6.363  1.00  9.12           C
ANISOU  953  CZ3 TRP B  39      754   1442   1270     97    146    797       C
ATOM    954  CH2 TRP B  39     -13.275 -23.879  -7.166  1.00  9.80           C
ANISOU  954  CH2 TRP B  39      787   1596   1340     82    113    833       C
ATOM    955  N  ASER B  40      -6.707 -21.188  -6.308  0.59  8.85           N
ANISOU  955  N  ASER B  40      913   1233   1217     63    236    695       N
ATOM    956  CA ASER B  40      -5.541 -21.121  -5.445  0.59  8.43           C
ANISOU  956  CA ASER B  40      913   1133   1156     42    248    638       C
ATOM    957  C  ASER B  40      -4.813 -22.454  -5.542  0.59  8.74           C
ANISOU  957  C  ASER B  40      972   1200   1149      9    204    588       C
ATOM    958  O  ASER B  40      -5.336 -23.402  -6.157  0.59  7.66           O
ANISOU  958  O  ASER B  40      810   1111    990      3    168    593       O
ATOM    959  CB ASER B  40      -5.965 -20.871  -4.003  0.59 12.69           C
ANISOU  959  CB ASER B  40     1469   1633   1720     53    266    608       C
ATOM    960  OG ASER B  40      -6.559 -22.052  -3.505  0.59 12.44           O
ANISOU  960  OG ASER B  40     1430   1631   1667     47    224    578       O
ATOM    961  N  BSER B  40      -6.698 -21.175  -6.315  0.41  8.86           N
ANISOU  961  N  BSER B  40      914   1233   1218     63    237    695       N
ATOM    962  CA BSER B  40      -5.503 -21.076  -5.499  0.41 10.79           C
ANISOU  962  CA BSER B  40     1212   1432   1455     42    250    640       C
ATOM    963  C  BSER B  40      -4.884 -22.468  -5.411  0.41  7.84           C
ANISOU  963  C  BSER B  40      859   1084   1037     10    204    585       C
ATOM    964  O  BSER B  40      -5.525 -23.449  -5.794  0.41  8.64           O
ANISOU  964  O  BSER B  40      935   1229   1119      6    168    585       O
ATOM    965  CB BSER B  40      -5.858 -20.507  -4.127  0.41 13.79           C
ANISOU  965  CB BSER B  40     1609   1763   1867     56    279    619       C
ATOM    966  OG BSER B  40      -6.315 -19.174  -4.276  0.41 16.19           O
ANISOU  966  OG BSER B  40     1895   2035   2221     88    331    670       O
ATOM    967  N   PRO B  41      -3.621 -22.585  -4.947  1.00 10.96           N
ANISOU  967  N   PRO B  41     1295   1454   1415    -14    208    539       N
ATOM    968  CA  PRO B  41      -2.904 -23.879  -5.073  1.00  7.73           C
ANISOU  968  CA  PRO B  41      900   1071    968    -39    172    496       C
ATOM    969  C   PRO B  41      -3.657 -25.061  -4.537  1.00  8.31           C
ANISOU  969  C   PRO B  41      961   1165   1032    -39    136    470       C
ATOM    970  O   PRO B  41      -3.578 -26.134  -5.160  1.00  7.62           O
ANISOU  970  O   PRO B  41      864   1112    921    -52    106    459       O
ATOM    971  CB  PRO B  41      -1.601 -23.636  -4.289  1.00 13.40           C
ANISOU  971  CB  PRO B  41     1660   1753   1680    -61    189    455       C
ATOM    972  CG  PRO B  41      -1.362 -22.114  -4.515  1.00 12.26           C
ANISOU  972  CG  PRO B  41     1518   1575   1564    -57    236    490       C
ATOM    973  CD  PRO B  41      -2.751 -21.542  -4.369  1.00 13.77           C
ANISOU  973  CD  PRO B  41     1683   1761   1790    -23    249    528       C
ATOM    974  N   SER B  42      -4.367 -24.915  -3.419  1.00  6.17           N
ANISOU  974  N   SER B  42      690    876    780    -26    140    459       N
ATOM    975  CA  SER B  42      -5.115 -26.035  -2.846  1.00  5.73           C
ANISOU  975  CA  SER B  42      620    839    718    -27    108    437       C
ATOM    976  C   SER B  42      -6.569 -26.028  -3.291  1.00  7.68           C
ANISOU  976  C   SER B  42      823   1116    980    -11    100    478       C
ATOM    977  O   SER B  42      -7.304 -26.967  -2.962  1.00 10.71           O
ANISOU  977  O   SER B  42     1189   1520   1360    -16     73    466       O
ATOM    978  CB  SER B  42      -5.066 -25.983  -1.324  1.00  8.92           C
ANISOU  978  CB  SER B  42     1048   1214   1130    -25    116    402       C
ATOM    979  OG  SER B  42      -5.878 -24.863  -0.923  1.00 10.83           O
ANISOU  979  OG  SER B  42     1281   1432   1400     -2    148    431       O
ATOM    980  N   GLY B  43      -7.005 -24.995  -4.019  1.00  6.65           N
ANISOU  980  N   GLY B  43      671    988    868      7    124    531       N
ATOM    981  CA  GLY B  43      -8.353 -25.001  -4.530  1.00  7.02           C
ANISOU  981  CA  GLY B  43      668   1071    928     21    115    578       C
ATOM    982  C   GLY B  43      -9.428 -24.534  -3.576  1.00  7.09           C
ANISOU  982  C   GLY B  43      661   1065    970     49    133    591       C
ATOM    983  O   GLY B  43     -10.594 -24.690  -3.908  1.00  7.36           O
ANISOU  983  O   GLY B  43      649   1134   1014     58    123    628       O
ATOM    984  N   THR B  44      -9.075 -23.975  -2.402  1.00  6.91           N
ANISOU  984  N   THR B  44      671    992    962     59    161    563       N
ATOM    985  CA  THR B  44     -10.137 -23.578  -1.487  1.00  7.01           C
ANISOU  985  CA  THR B  44      668    991   1005     86    182    576       C
ATOM    986  C   THR B  44     -10.525 -22.132  -1.668  1.00  7.72           C
ANISOU  986  C   THR B  44      744   1052   1137    121    234    626       C
ATOM    987  O   THR B  44     -11.447 -21.671  -0.992  1.00  7.92           O
ANISOU  987  O   THR B  44      753   1064   1194    150    260    644       O
ATOM    988  CB  THR B  44      -9.727 -23.806  -0.045  1.00  6.50           C
ANISOU  988  CB  THR B  44      644    892    933     79    186    521       C
ATOM    989  OG1 THR B  44      -8.574 -23.013   0.199  1.00  8.19           O
ANISOU  989  OG1 THR B  44      901   1063   1147     70    215    502       O
ATOM    990  CG2 THR B  44      -9.334 -25.276   0.164  1.00  6.23           C
ANISOU  990  CG2 THR B  44      619    884    864     49    138    476       C
ATOM    991  N   SER B  45      -9.843 -21.428  -2.559  1.00  8.14           N
ANISOU  991  N   SER B  45      801   1096   1194    121    253    652       N
ATOM    992  CA  SER B  45     -10.288 -20.094  -2.967  1.00  8.96           C
ANISOU  992  CA  SER B  45      880   1178   1345    157    305    713       C
ATOM    993  C   SER B  45      -9.877 -19.894  -4.415  1.00 10.44           C
ANISOU  993  C   SER B  45     1048   1396   1523    152    298    757       C
ATOM    994  O   SER B  45      -9.179 -20.715  -4.989  1.00  9.07           O
ANISOU  994  O   SER B  45      887   1252   1307    120    259    733       O
ATOM    995  CB  SER B  45      -9.630 -19.042  -2.083  1.00 10.96           C
ANISOU  995  CB  SER B  45     1178   1360   1628    164    359    690       C
ATOM    996  OG  SER B  45      -8.200 -19.121  -2.159  1.00  9.46           O
ANISOU  996  OG  SER B  45     1033   1151   1411    128    352    649       O
ATOM    997  N   PHE B  46     -10.286 -18.766  -5.001  1.00 10.25           N
ANISOU  997  N   PHE B  46      992   1362   1541    186    342    824       N
ATOM    998  CA  PHE B  46      -9.837 -18.498  -6.358  1.00 10.88           C
ANISOU  998  CA  PHE B  46     1053   1469   1610    182    340    871       C
ATOM    999  C   PHE B  46      -9.488 -17.016  -6.471  1.00 11.53           C
ANISOU  999  C   PHE B  46     1139   1496   1746    209    407    912       C
ATOM   1000  O   PHE B  46      -9.861 -16.206  -5.617  1.00 11.77           O
ANISOU 1000  O   PHE B  46     1176   1472   1825    236    457    913       O
ATOM   1001  CB  PHE B  46     -10.882 -18.909  -7.422  1.00 11.17           C
ANISOU 1001  CB  PHE B  46     1023   1584   1636    190    309    933       C
ATOM   1002  CG  PHE B  46     -12.147 -18.081  -7.428  1.00 13.81           C
ANISOU 1002  CG  PHE B  46     1301   1923   2022    237    346   1005       C
ATOM   1003  CD1 PHE B  46     -12.275 -16.998  -8.278  1.00 15.02           C
ANISOU 1003  CD1 PHE B  46     1418   2077   2211    269    388   1085       C
ATOM   1004  CD2 PHE B  46     -13.201 -18.398  -6.608  1.00 16.96           C
ANISOU 1004  CD2 PHE B  46     1681   2329   2436    250    342    998       C
ATOM   1005  CE1 PHE B  46     -13.452 -16.217  -8.292  1.00 17.27           C
ANISOU 1005  CE1 PHE B  46     1644   2367   2549    317    428   1159       C
ATOM   1006  CE2 PHE B  46     -14.391 -17.647  -6.635  1.00 17.96           C
ANISOU 1006  CE2 PHE B  46     1750   2464   2612    296    380   1069       C
ATOM   1007  CZ  PHE B  46     -14.512 -16.558  -7.445  1.00 17.44           C
ANISOU 1007  CZ  PHE B  46     1647   2396   2585    330    424   1148       C
ATOM   1008  N   LEU B  47      -8.655 -16.719  -7.461  1.00 11.89           N
ANISOU 1008  N   LEU B  47     1188   1549   1780    198    411    936       N
ATOM   1009  CA  LEU B  47      -8.034 -15.403  -7.635  1.00 12.62           C
ANISOU 1009  CA  LEU B  47     1293   1584   1920    213    474    967       C
ATOM   1010  C   LEU B  47      -8.465 -14.834  -8.973  1.00 14.15           C
ANISOU 1010  C   LEU B  47     1429   1817   2130    241    488   1062       C
ATOM   1011  O   LEU B  47      -8.557 -15.567  -9.960  1.00 14.59           O
ANISOU 1011  O   LEU B  47     1458   1946   2139    226    441   1084       O
ATOM   1012  CB  LEU B  47      -6.484 -15.479  -7.698  1.00 20.62           C
ANISOU 1012  CB  LEU B  47     2358   2572   2904    171    470    919       C
ATOM   1013  CG  LEU B  47      -5.507 -16.041  -6.687  1.00 35.55           C
ANISOU 1013  CG  LEU B  47     4309   4434   4765    130    453    829       C
ATOM   1014  CD1 LEU B  47      -5.627 -17.533  -6.671  1.00 41.94           C
ANISOU 1014  CD1 LEU B  47     5120   5301   5515    106    384    787       C
ATOM   1015  CD2 LEU B  47      -4.108 -15.646  -7.120  1.00 39.53           C
ANISOU 1015  CD2 LEU B  47     4843   4916   5262    100    470    819       C
ATOM   1016  N   VAL B  48      -8.685 -13.522  -9.019  1.00 14.45           N
ANISOU 1016  N   VAL B  48     1449   1807   2235    280    557   1119       N
ATOM   1017  CA  VAL B  48      -8.707 -12.788 -10.284  1.00 15.47           C
ANISOU 1017  CA  VAL B  48     1532   1959   2385    304    582   1211       C
ATOM   1018  C   VAL B  48      -7.475 -11.907 -10.247  1.00 17.89           C
ANISOU 1018  C   VAL B  48     1882   2194   2721    291    631   1199       C
ATOM   1019  O   VAL B  48      -7.349 -11.060  -9.355  1.00 17.72           O
ANISOU 1019  O   VAL B  48     1886   2090   2757    302    691   1178       O
ATOM   1020  CB  VAL B  48      -9.981 -11.955 -10.458  1.00 16.40           C
ANISOU 1020  CB  VAL B  48     1586   2081   2566    362    627   1299       C
ATOM   1021  CG1 VAL B  48      -9.834 -11.064 -11.709  1.00 17.56           C
ANISOU 1021  CG1 VAL B  48     1689   2243   2740    388    662   1398       C
ATOM   1022  CG2 VAL B  48     -11.206 -12.858 -10.563  1.00 20.06           C
ANISOU 1022  CG2 VAL B  48     2000   2625   2998    368    575   1315       C
ATOM   1023  N   SER B  49      -6.527 -12.140 -11.158  1.00 16.00           N
ANISOU 1023  N   SER B  49     1653   1986   2442    262    609   1204       N
ATOM   1024  CA  SER B  49      -5.207 -11.520 -11.018  1.00 17.46           C
ANISOU 1024  CA  SER B  49     1884   2106   2643    236    646   1176       C
ATOM   1025  C   SER B  49      -5.061 -10.226 -11.800  1.00 26.68           C
ANISOU 1025  C   SER B  49     3023   3244   3871    266    711   1262       C
ATOM   1026  O   SER B  49      -4.089  -9.484 -11.582  1.00 25.07           O
ANISOU 1026  O   SER B  49     2852   2972   3700    248    758   1245       O
ATOM   1027  CB  SER B  49      -4.124 -12.521 -11.438  1.00 18.90           C
ANISOU 1027  CB  SER B  49     2099   2332   2749    184    590   1125       C
ATOM   1028  OG  SER B  49      -4.401 -13.041 -12.721  1.00 20.29           O
ANISOU 1028  OG  SER B  49     2234   2594   2881    188    551   1179       O
ATOM   1029  N   ASP B  50      -5.986  -9.928 -12.696  1.00 22.63           N
ANISOU 1029  N   ASP B  50     2446   2779   3375    309    718   1357       N
ATOM   1030  CA  ASP B  50      -5.955  -8.654 -13.434  1.00 23.89           C
ANISOU 1030  CA  ASP B  50     2569   2909   3599    346    785   1452       C
ATOM   1031  C   ASP B  50      -7.428  -8.289 -13.656  1.00 24.85           C
ANISOU 1031  C   ASP B  50     2619   3061   3762    405    805   1536       C
ATOM   1032  O   ASP B  50      -8.062  -8.751 -14.605  1.00 25.52           O
ANISOU 1032  O   ASP B  50     2649   3240   3807    418    763   1598       O
ATOM   1033  CB  ASP B  50      -5.179  -8.776 -14.746  1.00 22.15           C
ANISOU 1033  CB  ASP B  50     2337   2745   3335    327    764   1496       C
ATOM   1034  CG  ASP B  50      -4.990  -7.433 -15.474  1.00 30.05           C
ANISOU 1034  CG  ASP B  50     3304   3709   4405    362    838   1594       C
ATOM   1035  OD1 ASP B  50      -5.892  -6.578 -15.389  1.00 29.46           O
ANISOU 1035  OD1 ASP B  50     3186   3605   4403    415    892   1662       O
ATOM   1036  OD2 ASP B  50      -3.948  -7.234 -16.164  1.00 27.53           O
ANISOU 1036  OD2 ASP B  50     2999   3390   4070    337    845   1608       O
ATOM   1037  N   GLN B  51      -7.974  -7.483 -12.746  1.00 25.32           N
ANISOU 1037  N   GLN B  51     2679   3043   3899    439    869   1536       N
ATOM   1038  CA  GLN B  51      -9.421  -7.279 -12.752  1.00 27.90           C
ANISOU 1038  CA  GLN B  51     2940   3400   4262    493    885   1604       C
ATOM   1039  C   GLN B  51      -9.880  -6.625 -14.047  1.00 29.28           C
ANISOU 1039  C   GLN B  51     3038   3625   4463    537    911   1735       C
ATOM   1040  O   GLN B  51     -10.922  -7.001 -14.606  1.00 28.89           O
ANISOU 1040  O   GLN B  51     2921   3663   4392    561    879   1798       O
ATOM   1041  CB  GLN B  51      -9.840  -6.432 -11.555  1.00 33.42           C
ANISOU 1041  CB  GLN B  51     3655   3998   5044    522    963   1581       C
ATOM   1042  CG  GLN B  51      -9.565  -7.110 -10.231  1.00 43.92           C
ANISOU 1042  CG  GLN B  51     5052   5293   6344    483    937   1460       C
ATOM   1043  CD  GLN B  51      -9.948  -6.243  -9.060  1.00 54.55           C
ANISOU 1043  CD  GLN B  51     6416   6541   7770    509   1019   1435       C
ATOM   1044  OE1 GLN B  51     -11.072  -5.744  -8.987  1.00 56.78           O
ANISOU 1044  OE1 GLN B  51     6646   6820   8106    562   1064   1496       O
ATOM   1045  NE2 GLN B  51      -9.009  -6.046  -8.135  1.00 59.42           N
ANISOU 1045  NE2 GLN B  51     7102   7080   8394    469   1043   1345       N
ATOM   1046  N  ASER B  52      -9.110  -5.663 -14.554  0.54 27.34           N
ANISOU 1046  N  ASER B  52     2796   3329   4262    545    967   1780       N
ATOM   1047  CA ASER B  52      -9.553  -4.940 -15.741  0.54 28.30           C
ANISOU 1047  CA ASER B  52     2841   3494   4418    593   1000   1914       C
ATOM   1048  C  ASER B  52      -9.581  -5.849 -16.968  0.54 25.41           C
ANISOU 1048  C  ASER B  52     2437   3260   3958    572    918   1953       C
ATOM   1049  O  ASER B  52     -10.583  -5.888 -17.695  0.54 26.60           O
ANISOU 1049  O  ASER B  52     2509   3497   4102    606    905   2044       O
ATOM   1050  CB ASER B  52      -8.667  -3.719 -15.956  0.54 32.24           C
ANISOU 1050  CB ASER B  52     3356   3904   4990    603   1082   1950       C
ATOM   1051  OG ASER B  52      -8.924  -2.768 -14.931  0.54 34.86           O
ANISOU 1051  OG ASER B  52     3704   4120   5420    631   1170   1933       O
ATOM   1052  N  BSER B  52      -9.124  -5.635 -14.536  0.46 27.24           N
ANISOU 1052  N  BSER B  52     2784   3315   4253    546    969   1781       N
ATOM   1053  CA BSER B  52      -9.527  -4.933 -15.753  0.46 28.26           C
ANISOU 1053  CA BSER B  52     2836   3489   4413    592   1000   1914       C
ATOM   1054  C  BSER B  52      -9.595  -5.888 -16.938  0.46 25.61           C
ANISOU 1054  C  BSER B  52     2464   3286   3982    571    916   1949       C
ATOM   1055  O  BSER B  52     -10.629  -5.987 -17.610  0.46 26.24           O
ANISOU 1055  O  BSER B  52     2465   3452   4051    604    900   2035       O
ATOM   1056  CB BSER B  52      -8.570  -3.780 -16.050  0.46 32.13           C
ANISOU 1056  CB BSER B  52     3344   3896   4968    598   1076   1949       C
ATOM   1057  OG BSER B  52      -9.008  -3.052 -17.191  0.46 32.93           O
ANISOU 1057  OG BSER B  52     3367   4040   5105    648   1112   2087       O
ATOM   1058  N   ARG B  53      -8.492  -6.592 -17.220  1.00 23.91           N
ANISOU 1058  N   ARG B  53     2300   3091   3694    514    865   1885       N
ATOM   1059  CA  ARG B  53      -8.507  -7.585 -18.297  1.00 25.34           C
ANISOU 1059  CA  ARG B  53     2454   3397   3779    487    787   1904       C
ATOM   1060  C   ARG B  53      -9.586  -8.645 -18.073  1.00 28.16           C
ANISOU 1060  C   ARG B  53     2784   3831   4087    480    722   1878       C
ATOM   1061  O   ARG B  53     -10.248  -9.086 -19.020  1.00 23.08           O
ANISOU 1061  O   ARG B  53     2076   3296   3395    484    682   1942       O
ATOM   1062  CB  ARG B  53      -7.140  -8.273 -18.400  1.00 22.50           C
ANISOU 1062  CB  ARG B  53     2164   3034   3352    425    747   1819       C
ATOM   1063  CG  ARG B  53      -6.059  -7.391 -19.027  1.00 23.32           C
ANISOU 1063  CG  ARG B  53     2279   3098   3484    424    797   1862       C
ATOM   1064  CD  ARG B  53      -4.820  -8.230 -19.351  1.00 22.57           C
ANISOU 1064  CD  ARG B  53     2238   3030   3307    362    749   1791       C
ATOM   1065  NE  ARG B  53      -5.078  -9.220 -20.384  1.00 22.48           N
ANISOU 1065  NE  ARG B  53     2193   3143   3205    345    681   1812       N
ATOM   1066  CZ  ARG B  53      -4.348 -10.314 -20.518  1.00 26.84           C
ANISOU 1066  CZ  ARG B  53     2788   3734   3677    293    626   1734       C
ATOM   1067  NH1 ARG B  53      -3.332 -10.551 -19.658  1.00 21.73           N
ANISOU 1067  NH1 ARG B  53     2214   3014   3029    255    628   1635       N
ATOM   1068  NH2 ARG B  53      -4.618 -11.169 -21.489  1.00 21.64           N
ANISOU 1068  NH2 ARG B  53     2098   3187   2939    276    571   1754       N
ATOM   1069  N   PHE B  54      -9.743  -9.110 -16.832  1.00 21.62           N
ANISOU 1069  N   PHE B  54     2001   2951   3263    464    710   1784       N
ATOM   1070  CA  PHE B  54     -10.782 -10.100 -16.560  1.00 21.01           C
ANISOU 1070  CA  PHE B  54     1897   2941   3145    456    653   1760       C
ATOM   1071  C   PHE B  54     -12.152  -9.569 -16.971  1.00 24.58           C
ANISOU 1071  C   PHE B  54     2257   3444   3639    511    678   1871       C
ATOM   1072  O   PHE B  54     -12.911 -10.250 -17.664  1.00 22.20           O
ANISOU 1072  O   PHE B  54     1899   3250   3286    503    627   1909       O
ATOM   1073  CB  PHE B  54     -10.782 -10.461 -15.079  1.00 19.93           C
ANISOU 1073  CB  PHE B  54     1820   2730   3022    441    652   1654       C
ATOM   1074  CG  PHE B  54     -11.964 -11.301 -14.646  1.00 20.67           C
ANISOU 1074  CG  PHE B  54     1883   2877   3093    441    608   1637       C
ATOM   1075  CD1 PHE B  54     -12.003 -12.675 -14.891  1.00 21.63           C
ANISOU 1075  CD1 PHE B  54     2012   3076   3132    393    527   1586       C
ATOM   1076  CD2 PHE B  54     -13.008 -10.731 -13.955  1.00 22.86           C
ANISOU 1076  CD2 PHE B  54     2127   3124   3436    487    653   1669       C
ATOM   1077  CE1 PHE B  54     -13.066 -13.463 -14.453  1.00 23.97           C
ANISOU 1077  CE1 PHE B  54     2281   3416   3410    387    489   1567       C
ATOM   1078  CE2 PHE B  54     -14.104 -11.498 -13.542  1.00 19.36           C
ANISOU 1078  CE2 PHE B  54     1652   2731   2973    485    614   1656       C
ATOM   1079  CZ  PHE B  54     -14.132 -12.873 -13.780  1.00 20.45           C
ANISOU 1079  CZ  PHE B  54     1797   2944   3028    434    531   1604       C
ATOM   1080  N   ALA B  55     -12.480  -8.350 -16.541  1.00 22.86           N
ANISOU 1080  N   ALA B  55     2021   3149   3515    565    761   1922       N
ATOM   1081  CA  ALA B  55     -13.813  -7.815 -16.806  1.00 24.96           C
ANISOU 1081  CA  ALA B  55     2196   3458   3830    622    794   2029       C
ATOM   1082  C   ALA B  55     -14.016  -7.540 -18.291  1.00 30.96           C
ANISOU 1082  C   ALA B  55     2877   4315   4570    640    788   2150       C
ATOM   1083  O   ALA B  55     -15.144  -7.625 -18.786  1.00 30.11           O
ANISOU 1083  O   ALA B  55     2686   4298   4458    665    776   2232       O
ATOM   1084  CB  ALA B  55     -14.052  -6.539 -15.982  1.00 24.54           C
ANISOU 1084  CB  ALA B  55     2145   3289   3889    677    896   2054       C
ATOM   1085  N   LYS B  56     -12.948  -7.223 -19.015  1.00 29.31           N
ANISOU 1085  N   LYS B  56     2692   4097   4347    627    796   2166       N
ATOM   1086  CA  LYS B  56     -13.071  -6.919 -20.437  1.00 32.46           C
ANISOU 1086  CA  LYS B  56     3018   4592   4725    645    794   2285       C
ATOM   1087  C   LYS B  56     -12.951  -8.146 -21.327  1.00 29.36           C
ANISOU 1087  C   LYS B  56     2616   4325   4215    589    701   2264       C
ATOM   1088  O   LYS B  56     -13.535  -8.163 -22.413  1.00 31.22           O
ANISOU 1088  O   LYS B  56     2770   4673   4417    601    683   2362       O
ATOM   1089  CB  LYS B  56     -12.006  -5.908 -20.865  1.00 34.69           C
ANISOU 1089  CB  LYS B  56     3323   4807   5051    660    855   2325       C
ATOM   1090  CG  LYS B  56     -12.175  -4.539 -20.296  1.00 39.54           C
ANISOU 1090  CG  LYS B  56     3928   5308   5788    719    958   2375       C
ATOM   1091  CD  LYS B  56     -11.161  -3.569 -20.921  1.00 49.19           C
ANISOU 1091  CD  LYS B  56     5160   6478   7051    730   1016   2430       C
ATOM   1092  CE  LYS B  56     -11.493  -2.118 -20.567  1.00 56.27           C
ANISOU 1092  CE  LYS B  56     6029   7272   8079    797   1130   2506       C
ATOM   1093  NZ  LYS B  56     -11.155  -1.789 -19.143  1.00 57.61           N
ANISOU 1093  NZ  LYS B  56     6277   7300   8312    787   1179   2400       N
ATOM   1094  N   GLU B  57     -12.185  -9.159 -20.920  1.00 24.85           N
ANISOU 1094  N   GLU B  57     2123   3739   3580    528    647   2142       N
ATOM   1095  CA  GLU B  57     -11.864 -10.284 -21.787  1.00 29.52           C
ANISOU 1095  CA  GLU B  57     2717   4435   4064    473    570   2113       C
ATOM   1096  C   GLU B  57     -12.557 -11.570 -21.427  1.00 31.72           C
ANISOU 1096  C   GLU B  57     2998   4771   4284    432    501   2043       C
ATOM   1097  O   GLU B  57     -12.803 -12.380 -22.323  1.00 33.03           O
ANISOU 1097  O   GLU B  57     3130   5050   4371    397    445   2057       O
ATOM   1098  CB  GLU B  57     -10.354 -10.572 -21.783  1.00 24.72           C
ANISOU 1098  CB  GLU B  57     2195   3776   3420    429    561   2030       C
ATOM   1099  CG  GLU B  57      -9.546  -9.353 -22.092  1.00 24.65           C
ANISOU 1099  CG  GLU B  57     2194   3703   3468    459    629   2089       C
ATOM   1100  CD  GLU B  57      -8.059  -9.595 -21.980  1.00 33.25           C
ANISOU 1100  CD  GLU B  57     3366   4738   4528    415    625   2006       C
ATOM   1101  OE1 GLU B  57      -7.620 -10.769 -22.086  1.00 32.85           O
ANISOU 1101  OE1 GLU B  57     3354   4733   4396    361    563   1925       O
ATOM   1102  OE2 GLU B  57      -7.339  -8.582 -21.820  1.00 35.15           O
ANISOU 1102  OE2 GLU B  57     3630   4892   4832    433    688   2026       O
ATOM   1103  N   VAL B  58     -12.796 -11.796 -20.139  1.00 35.46           N
ANISOU 1103  N   VAL B  58     2905   6288   4280    835    824   2903       N
ATOM   1104  CA  VAL B  58     -13.319 -13.046 -19.638  1.00 36.52           C
ANISOU 1104  CA  VAL B  58     3137   6403   4338    950    813   2716       C
ATOM   1105  C   VAL B  58     -14.812 -12.950 -19.330  1.00 32.41           C
ANISOU 1105  C   VAL B  58     2710   5638   3964    945    770   2690       C
ATOM   1106  O   VAL B  58     -15.588 -13.807 -19.747  1.00 34.23           O
ANISOU 1106  O   VAL B  58     2988   5959   4057   1039    715   2614       O
ATOM   1107  CB  VAL B  58     -12.516 -13.483 -18.396  1.00 37.57           C
ANISOU 1107  CB  VAL B  58     3321   6414   4538    923    847   2581       C
ATOM   1108  CG1 VAL B  58     -13.168 -14.645 -17.754  1.00 36.99           C
ANISOU 1108  CG1 VAL B  58     3372   6262   4421   1021    827   2412       C
ATOM   1109  CG2 VAL B  58     -11.109 -13.834 -18.793  1.00 39.47           C
ANISOU 1109  CG2 VAL B  58     3461   6954   4581    960    875   2555       C
ATOM   1110  N   LEU B  59     -15.237 -11.909 -18.605  1.00 32.06           N
ANISOU 1110  N   LEU B  59     2703   5291   4186    841    774   2730       N
ATOM   1111  CA  LEU B  59     -16.651 -11.802 -18.239  1.00 34.05           C
ANISOU 1111  CA  LEU B  59     3028   5341   4568    849    739   2678       C
ATOM   1112  C   LEU B  59     -17.558 -11.720 -19.453  1.00 38.82           C
ANISOU 1112  C   LEU B  59     3587   6102   5063    893    699   2772       C
ATOM   1113  O   LEU B  59     -18.663 -12.287 -19.393  1.00 43.33           O
ANISOU 1113  O   LEU B  59     4206   6636   5620    931    648   2694       O
ATOM   1114  CB  LEU B  59     -16.906 -10.575 -17.359  1.00 33.76           C
ANISOU 1114  CB  LEU B  59     3040   4998   4788    763    751   2690       C
ATOM   1115  CG  LEU B  59     -16.542 -10.595 -15.884  1.00 29.64           C
ANISOU 1115  CG  LEU B  59     2606   4237   4420    723    772   2546       C
ATOM   1116  CD1 LEU B  59     -16.873  -9.231 -15.314  1.00 30.38           C
ANISOU 1116  CD1 LEU B  59     2760   4076   4707    660    764   2570       C
ATOM   1117  CD2 LEU B  59     -17.260 -11.720 -15.117  1.00 27.72           C
ANISOU 1117  CD2 LEU B  59     2431   3934   4166    780    759   2369       C
ATOM   1118  N   PRO B  60     -17.210 -11.008 -20.537  1.00 40.77           N
ANISOU 1118  N   PRO B  60     3742   6513   5236    877    708   2940       N
ATOM   1119  CA  PRO B  60     -18.054 -11.103 -21.743  1.00 43.32           C
ANISOU 1119  CA  PRO B  60     4024   7016   5419    933    667   3015       C
ATOM   1120  C   PRO B  60     -18.305 -12.525 -22.198  1.00 43.62           C
ANISOU 1120  C   PRO B  60     4096   7258   5219   1036    611   2886       C
ATOM   1121  O   PRO B  60     -19.463 -12.900 -22.435  1.00 43.43           O
ANISOU 1121  O   PRO B  60     4115   7213   5172   1061    537   2843       O
ATOM   1122  CB  PRO B  60     -17.265 -10.293 -22.781  1.00 42.81           C
ANISOU 1122  CB  PRO B  60     3850   7140   5275    902    693   3205       C
ATOM   1123  CG  PRO B  60     -16.565  -9.269 -21.971  1.00 42.88           C
ANISOU 1123  CG  PRO B  60     3873   6925   5493    786    722   3261       C
ATOM   1124  CD  PRO B  60     -16.169  -9.964 -20.696  1.00 36.10           C
ANISOU 1124  CD  PRO B  60     3088   5924   4705    786    740   3081       C
ATOM   1125  N   GLN B  61     -17.255 -13.333 -22.271  1.00 40.22           N
ANISOU 1125  N   GLN B  61     3661   7014   4608   1098    627   2804       N
ATOM   1126  CA  GLN B  61     -17.384 -14.687 -22.784  1.00 46.57           C
ANISOU 1126  CA  GLN B  61     4530   8014   5150   1222    541   2643       C
ATOM   1127  C   GLN B  61     -18.369 -15.485 -21.957  1.00 50.39           C
ANISOU 1127  C   GLN B  61     5146   8277   5724   1216    436   2480       C
ATOM   1128  O   GLN B  61     -19.291 -16.103 -22.500  1.00 53.16           O
ANISOU 1128  O   GLN B  61     5550   8670   5979   1250    312   2412       O
ATOM   1129  CB  GLN B  61     -16.028 -15.362 -22.783  1.00 53.74           C
ANISOU 1129  CB  GLN B  61     5421   9134   5864   1314    578   2548       C
ATOM   1130  CG  GLN B  61     -16.026 -16.768 -23.307  1.00 63.59           C
ANISOU 1130  CG  GLN B  61     6767  10567   6827   1476    463   2322       C
ATOM   1131  CD  GLN B  61     -14.643 -17.147 -23.771  1.00 72.27           C
ANISOU 1131  CD  GLN B  61     7793  11979   7686   1604    526   2259       C
ATOM   1132  OE1 GLN B  61     -13.820 -16.271 -24.051  1.00 75.08           O
ANISOU 1132  OE1 GLN B  61     7985  12472   8069   1552    644   2435       O
ATOM   1133  NE2 GLN B  61     -14.365 -18.444 -23.837  1.00 75.33           N
ANISOU 1133  NE2 GLN B  61     8299  12462   7861   1768    426   1989       N
ATOM   1134  N   TYR B  62     -18.219 -15.442 -20.631  1.00 31.82           N
ANISOU 1134  N   TYR B  62     2840   5680   3571   1159    471   2422       N
ATOM   1135  CA  TYR B  62     -18.981 -16.328 -19.762  1.00 34.11           C
ANISOU 1135  CA  TYR B  62     3240   5782   3939   1152    368   2253       C
ATOM   1136  C   TYR B  62     -20.247 -15.718 -19.155  1.00 35.01           C
ANISOU 1136  C   TYR B  62     3349   5666   4285   1056    370   2301       C
ATOM   1137  O   TYR B  62     -21.135 -16.473 -18.763  1.00 33.66           O
ANISOU 1137  O   TYR B  62     3236   5413   4142   1041    264   2199       O
ATOM   1138  CB  TYR B  62     -18.095 -16.834 -18.622  1.00 32.64           C
ANISOU 1138  CB  TYR B  62     3111   5482   3807   1167    393   2123       C
ATOM   1139  CG  TYR B  62     -17.088 -17.921 -19.001  1.00 37.87           C
ANISOU 1139  CG  TYR B  62     3813   6359   4215   1307    331   1972       C
ATOM   1140  CD1 TYR B  62     -17.333 -19.263 -18.691  1.00 31.55           C
ANISOU 1140  CD1 TYR B  62     3149   5491   3346   1353    180   1716       C
ATOM   1141  CD2 TYR B  62     -15.899 -17.606 -19.642  1.00 42.71           C
ANISOU 1141  CD2 TYR B  62     4339   7223   4667   1363    429   2035       C
ATOM   1142  CE1 TYR B  62     -16.427 -20.259 -19.018  1.00 36.09           C
ANISOU 1142  CE1 TYR B  62     3795   6219   3697   1483    119   1505       C
ATOM   1143  CE2 TYR B  62     -14.979 -18.602 -19.967  1.00 43.43           C
ANISOU 1143  CE2 TYR B  62     4468   7515   4519   1500    389   1831       C
ATOM   1144  CZ  TYR B  62     -15.251 -19.921 -19.648  1.00 42.17           C
ANISOU 1144  CZ  TYR B  62     4468   7259   4296   1574    231   1555       C
ATOM   1145  OH  TYR B  62     -14.341 -20.914 -19.958  1.00 47.72           O
ANISOU 1145  OH  TYR B  62     5234   8141   4759   1744    177   1335       O
ATOM   1146  N   PHE B  63     -20.356 -14.398 -19.004  1.00 30.07           N
ANISOU 1146  N   PHE B  63     2658   4939   3827    998    475   2437       N
ATOM   1147  CA  PHE B  63     -21.543 -13.820 -18.375  1.00 30.35           C
ANISOU 1147  CA  PHE B  63     2693   4787   4053    949    480   2449       C
ATOM   1148  C   PHE B  63     -22.156 -12.655 -19.146  1.00 36.76           C
ANISOU 1148  C   PHE B  63     3429   5629   4909    947    506   2615       C
ATOM   1149  O   PHE B  63     -23.094 -12.022 -18.637  1.00 32.02           O
ANISOU 1149  O   PHE B  63     2823   4890   4452    935    520   2632       O
ATOM   1150  CB  PHE B  63     -21.216 -13.366 -16.948  1.00 28.42           C
ANISOU 1150  CB  PHE B  63     2491   4302   4005    906    558   2373       C
ATOM   1151  CG  PHE B  63     -20.782 -14.477 -16.062  1.00 28.25           C
ANISOU 1151  CG  PHE B  63     2547   4221   3964    905    528   2208       C
ATOM   1152  CD1 PHE B  63     -21.711 -15.399 -15.598  1.00 30.66           C
ANISOU 1152  CD1 PHE B  63     2893   4485   4269    896    438   2107       C
ATOM   1153  CD2 PHE B  63     -19.437 -14.636 -15.731  1.00 28.05           C
ANISOU 1153  CD2 PHE B  63     2546   4195   3916    914    575   2168       C
ATOM   1154  CE1 PHE B  63     -21.316 -16.443 -14.813  1.00 33.89           C
ANISOU 1154  CE1 PHE B  63     3381   4830   4665    895    389   1958       C
ATOM   1155  CE2 PHE B  63     -19.044 -15.673 -14.931  1.00 32.12           C
ANISOU 1155  CE2 PHE B  63     3139   4652   4412    931    536   2009       C
ATOM   1156  CZ  PHE B  63     -19.990 -16.572 -14.468  1.00 33.91           C
ANISOU 1156  CZ  PHE B  63     3421   4814   4647    921    438   1897       C
ATOM   1157  N   LYS B  64     -21.643 -12.341 -20.344  1.00 34.04           N
ANISOU 1157  N   LYS B  64     3026   5474   4433    970    512   2738       N
ATOM   1158  CA  LYS B  64     -22.254 -11.371 -21.261  1.00 35.03           C
ANISOU 1158  CA  LYS B  64     3085   5656   4567    975    512   2902       C
ATOM   1159  C   LYS B  64     -22.454 -10.003 -20.610  1.00 37.73           C
ANISOU 1159  C   LYS B  64     3433   5768   5133    943    569   2970       C
ATOM   1160  O   LYS B  64     -23.463  -9.333 -20.834  1.00 36.17           O
ANISOU 1160  O   LYS B  64     3219   5525   4997    964    553   3048       O
ATOM   1161  CB  LYS B  64     -23.588 -11.891 -21.817  1.00 41.29           C
ANISOU 1161  CB  LYS B  64     3869   6537   5283   1004    417   2898       C
ATOM   1162  CG  LYS B  64     -23.500 -13.246 -22.511  1.00 44.15           C
ANISOU 1162  CG  LYS B  64     4262   7102   5410   1042    310   2804       C
ATOM   1163  CD  LYS B  64     -22.598 -13.257 -23.724  1.00 44.38           C
ANISOU 1163  CD  LYS B  64     4256   7382   5225   1092    322   2871       C
ATOM   1164  CE  LYS B  64     -22.608 -14.645 -24.338  1.00 46.96           C
ANISOU 1164  CE  LYS B  64     4650   7890   5304   1158    189   2726       C
ATOM   1165  NZ  LYS B  64     -22.265 -15.641 -23.260  1.00 51.37           N
ANISOU 1165  NZ  LYS B  64     5305   8323   5892   1156    146   2537       N
ATOM   1166  N   HIS B  65     -21.486  -9.585 -19.796  1.00 36.66           N
ANISOU 1166  N   HIS B  65     3336   5487   5107    900    623   2935       N
ATOM   1167  CA  HIS B  65     -21.317  -8.190 -19.380  1.00 35.41           C
ANISOU 1167  CA  HIS B  65     3211   5122   5120    862    651   3009       C
ATOM   1168  C   HIS B  65     -19.825  -7.974 -19.138  1.00 35.39           C
ANISOU 1168  C   HIS B  65     3215   5098   5135    790    680   3022       C
ATOM   1169  O   HIS B  65     -19.022  -8.905 -19.226  1.00 34.57           O
ANISOU 1169  O   HIS B  65     3077   5144   4912    791    693   2969       O
ATOM   1170  CB  HIS B  65     -22.163  -7.836 -18.145  1.00 34.58           C
ANISOU 1170  CB  HIS B  65     3188   4776   5174    885    660   2898       C
ATOM   1171  CG  HIS B  65     -21.718  -8.520 -16.886  1.00 32.53           C
ANISOU 1171  CG  HIS B  65     2987   4409   4963    864    686   2716       C
ATOM   1172  ND1 HIS B  65     -20.724  -8.014 -16.073  1.00 32.23           N
ANISOU 1172  ND1 HIS B  65     3015   4206   5023    811    710   2667       N
ATOM   1173  CD2 HIS B  65     -22.112  -9.685 -16.316  1.00 30.87           C
ANISOU 1173  CD2 HIS B  65     2786   4232   4711    880    679   2578       C
ATOM   1174  CE1 HIS B  65     -20.542  -8.823 -15.046  1.00 30.38           C
ANISOU 1174  CE1 HIS B  65     2824   3915   4805    808    728   2500       C
ATOM   1175  NE2 HIS B  65     -21.385  -9.839 -15.159  1.00 29.54           N
ANISOU 1175  NE2 HIS B  65     2687   3921   4617    848    710   2446       N
ATOM   1176  N   SER B  66     -19.462  -6.734 -18.856  1.00 36.59           N
ANISOU 1176  N   SER B  66     3416   5067   5420    727    679   3100       N
ATOM   1177  CA  SER B  66     -18.078  -6.354 -18.609  1.00 37.03           C
ANISOU 1177  CA  SER B  66     3477   5085   5508    627    688   3137       C
ATOM   1178  C   SER B  66     -17.963  -5.551 -17.313  1.00 39.61           C
ANISOU 1178  C   SER B  66     3939   5089   6023    576    677   3049       C
ATOM   1179  O   SER B  66     -17.051  -4.733 -17.158  1.00 38.03           O
ANISOU 1179  O   SER B  66     3776   4784   5888    467    654   3125       O
ATOM   1180  CB  SER B  66     -17.517  -5.566 -19.797  1.00 39.61           C
ANISOU 1180  CB  SER B  66     3730   5547   5771    559    671   3363       C
ATOM   1181  OG  SER B  66     -18.276  -4.383 -20.026  1.00 46.57           O
ANISOU 1181  OG  SER B  66     4677   6265   6752    554    632   3474       O
ATOM   1182  N   ASN B  67     -18.868  -5.797 -16.349  1.00 38.16           N
ANISOU 1182  N   ASN B  67     3832   4757   5909    650    684   2887       N
ATOM   1183  CA  ASN B  67     -19.022  -4.941 -15.171  1.00 40.95           C
ANISOU 1183  CA  ASN B  67     4333   4816   6410    642    663   2797       C
ATOM   1184  C   ASN B  67     -18.534  -5.709 -13.944  1.00 38.27           C
ANISOU 1184  C   ASN B  67     4035   4411   6096    631    691   2599       C
ATOM   1185  O   ASN B  67     -19.262  -6.545 -13.394  1.00 31.75           O
ANISOU 1185  O   ASN B  67     3204   3614   5245    704    718   2462       O
ATOM   1186  CB  ASN B  67     -20.479  -4.502 -15.035  1.00 45.16           C
ANISOU 1186  CB  ASN B  67     4917   5263   6980    753    649   2781       C
ATOM   1187  CG  ASN B  67     -20.701  -3.504 -13.910  1.00 53.39           C
ANISOU 1187  CG  ASN B  67     6133   6013   8141    781    612   2696       C
ATOM   1188  OD1 ASN B  67     -19.955  -3.471 -12.929  1.00 54.42           O
ANISOU 1188  OD1 ASN B  67     6348   6006   8322    729    605   2580       O
ATOM   1189  ND2 ASN B  67     -21.743  -2.680 -14.047  1.00 54.52           N
ANISOU 1189  ND2 ASN B  67     6338   6063   8316    879    577   2751       N
ATOM   1190  N  AMET B  68     -17.295  -5.431 -13.514  0.52 33.58           N
ANISOU 1190  N  AMET B  68     3477   3735   5547    527    678   2594       N
ATOM   1191  CA AMET B  68     -16.733  -6.171 -12.385  0.52 31.71           C
ANISOU 1191  CA AMET B  68     3274   3445   5327    514    702   2416       C
ATOM   1192  C  AMET B  68     -17.596  -6.013 -11.136  0.52 34.11           C
ANISOU 1192  C  AMET B  68     3704   3557   5698    587    696   2239       C
ATOM   1193  O  AMET B  68     -17.806  -6.982 -10.403  0.52 29.07           O
ANISOU 1193  O  AMET B  68     3062   2954   5029    628    730   2085       O
ATOM   1194  CB AMET B  68     -15.291  -5.727 -12.116  0.52 32.49           C
ANISOU 1194  CB AMET B  68     3393   3479   5472    378    677   2458       C
ATOM   1195  CG AMET B  68     -14.594  -6.527 -11.025  0.52 30.69           C
ANISOU 1195  CG AMET B  68     3188   3218   5255    363    700   2289       C
ATOM   1196  SD AMET B  68     -14.472  -8.285 -11.447  0.52 30.75           S
ANISOU 1196  SD AMET B  68     3066   3503   5116    443    767   2241       S
ATOM   1197  CE AMET B  68     -13.441  -8.878 -10.102  0.52 27.23           C
ANISOU 1197  CE AMET B  68     2672   2961   4715    400    779   2075       C
ATOM   1198  N  BMET B  68     -17.307  -5.406 -13.507  0.48 33.61           N
ANISOU 1198  N  BMET B  68     3483   3734   5553    527    677   2595       N
ATOM   1199  CA BMET B  68     -16.748  -6.143 -12.382  0.48 31.74           C
ANISOU 1199  CA BMET B  68     3281   3445   5334    515    701   2416       C
ATOM   1200  C  BMET B  68     -17.624  -6.011 -11.150  0.48 34.22           C
ANISOU 1200  C  BMET B  68     3717   3573   5711    589    696   2240       C
ATOM   1201  O  BMET B  68     -17.877  -6.999 -10.456  0.48 29.08           O
ANISOU 1201  O  BMET B  68     3058   2963   5026    633    731   2089       O
ATOM   1202  CB BMET B  68     -15.313  -5.688 -12.091  0.48 32.52           C
ANISOU 1202  CB BMET B  68     3403   3474   5480    379    675   2456       C
ATOM   1203  CG BMET B  68     -14.648  -6.376 -10.892  0.48 30.79           C
ANISOU 1203  CG BMET B  68     3224   3191   5286    361    692   2278       C
ATOM   1204  SD BMET B  68     -13.903  -7.993 -11.254  0.48 35.69           S
ANISOU 1204  SD BMET B  68     3701   4087   5772    386    756   2257       S
ATOM   1205  CE BMET B  68     -14.905  -8.599 -12.595  0.48 29.10           C
ANISOU 1205  CE BMET B  68     2766   3488   4802    495    777   2350       C
ATOM   1206  N   ALA B  69     -18.151  -4.813 -10.904  1.00 32.57           N
ANISOU 1206  N   ALA B  69     3627   3173   5576    613    647   2266       N
ATOM   1207  CA  ALA B  69     -19.048  -4.625  -9.764  1.00 35.81           C
ANISOU 1207  CA  ALA B  69     4153   3440   6015    714    638   2109       C
ATOM   1208  C   ALA B  69     -20.253  -5.558  -9.823  1.00 30.96           C
ANISOU 1208  C   ALA B  69     3443   2989   5330    814    695   2060       C
ATOM   1209  O   ALA B  69     -20.723  -6.037  -8.776  1.00 29.88           O
ANISOU 1209  O   ALA B  69     3343   2832   5179    866    716   1909       O
ATOM   1210  CB  ALA B  69     -19.522  -3.173  -9.709  1.00 34.67           C
ANISOU 1210  CB  ALA B  69     4157   3079   5937    763    561   2170       C
ATOM   1211  N   SER B  70     -20.764  -5.827 -11.034  1.00 31.31           N
ANISOU 1211  N   SER B  70     3369   3208   5321    833    710   2196       N
ATOM   1212  CA  SER B  70     -21.928  -6.700 -11.189  1.00 30.46           C
ANISOU 1212  CA  SER B  70     3171   3258   5144    904    743   2176       C
ATOM   1213  C   SER B  70     -21.602  -8.131 -10.813  1.00 29.26           C
ANISOU 1213  C   SER B  70     2970   3220   4927    865    772   2063       C
ATOM   1214  O   SER B  70     -22.369  -8.797 -10.096  1.00 29.81           O
ANISOU 1214  O   SER B  70     3039   3316   4972    899    787   1968       O
ATOM   1215  CB  SER B  70     -22.408  -6.654 -12.635  1.00 44.07           C
ANISOU 1215  CB  SER B  70     4789   5142   6812    920    732   2351       C
ATOM   1216  OG  SER B  70     -23.435  -7.603 -12.836  1.00 47.03           O
ANISOU 1216  OG  SER B  70     5077   5679   7113    963    743   2339       O
ATOM   1217  N   PHE B  71     -20.510  -8.645 -11.378  1.00 29.38           N
ANISOU 1217  N   PHE B  71     2940   3320   4902    799    771   2094       N
ATOM   1218  CA  PHE B  71     -20.006  -9.972 -11.039  1.00 26.02           C
ANISOU 1218  CA  PHE B  71     2497   2976   4411    773    781   1987       C
ATOM   1219  C   PHE B  71     -19.787 -10.097  -9.547  1.00 24.93           C
ANISOU 1219  C   PHE B  71     2454   2692   4324    759    794   1812       C
ATOM   1220  O   PHE B  71     -20.161 -11.109  -8.939  1.00 25.94           O
ANISOU 1220  O   PHE B  71     2592   2856   4407    764    795   1705       O
ATOM   1221  CB  PHE B  71     -18.715 -10.201 -11.836  1.00 26.20           C
ANISOU 1221  CB  PHE B  71     2468   3103   4384    730    781   2070       C
ATOM   1222  CG  PHE B  71     -17.984 -11.504 -11.519  1.00 24.69           C
ANISOU 1222  CG  PHE B  71     2279   2983   4117    726    786   1970       C
ATOM   1223  CD1 PHE B  71     -18.447 -12.705 -12.015  1.00 25.57           C
ANISOU 1223  CD1 PHE B  71     2368   3244   4105    767    754   1952       C
ATOM   1224  CD2 PHE B  71     -16.796 -11.482 -10.823  1.00 24.22           C
ANISOU 1224  CD2 PHE B  71     2254   2845   4103    682    805   1911       C
ATOM   1225  CE1 PHE B  71     -17.774 -13.907 -11.748  1.00 26.52           C
ANISOU 1225  CE1 PHE B  71     2523   3414   4141    784    735   1857       C
ATOM   1226  CE2 PHE B  71     -16.107 -12.668 -10.536  1.00 25.55           C
ANISOU 1226  CE2 PHE B  71     2433   3077   4198    698    810   1828       C
ATOM   1227  CZ  PHE B  71     -16.599 -13.889 -11.012  1.00 22.43           C
ANISOU 1227  CZ  PHE B  71     2034   2817   3669    760    771   1798       C
ATOM   1228  N   VAL B  72     -19.175  -9.084  -8.934  1.00 25.61           N
ANISOU 1228  N   VAL B  72     2623   2612   4496    734    787   1786       N
ATOM   1229  CA  VAL B  72     -18.919  -9.153  -7.502  1.00 25.86           C
ANISOU 1229  CA  VAL B  72     2755   2516   4556    726    785   1616       C
ATOM   1230  C   VAL B  72     -20.236  -9.163  -6.730  1.00 29.79           C
ANISOU 1230  C   VAL B  72     3288   2994   5037    804    793   1544       C
ATOM   1231  O   VAL B  72     -20.402  -9.923  -5.770  1.00 23.56           O
ANISOU 1231  O   VAL B  72     2525   2218   4210    804    803   1421       O
ATOM   1232  CB  VAL B  72     -17.991  -8.004  -7.082  1.00 30.16           C
ANISOU 1232  CB  VAL B  72     3397   2877   5185    677    746   1615       C
ATOM   1233  CG1 VAL B  72     -17.897  -7.917  -5.593  1.00 35.86           C
ANISOU 1233  CG1 VAL B  72     4240   3466   5920    689    725   1439       C
ATOM   1234  CG2 VAL B  72     -16.594  -8.224  -7.701  1.00 28.19           C
ANISOU 1234  CG2 VAL B  72     3083   2685   4943    584    748   1697       C
ATOM   1235  N   ARG B  73     -21.207  -8.359  -7.158  1.00 29.95           N
ANISOU 1235  N   ARG B  73     3301   3001   5078    876    789   1639       N
ATOM   1236  CA  ARG B  73     -22.515  -8.385  -6.501  1.00 30.31           C
ANISOU 1236  CA  ARG B  73     3350   3065   5102    971    807   1606       C
ATOM   1237  C   ARG B  73     -23.163  -9.774  -6.575  1.00 31.81           C
ANISOU 1237  C   ARG B  73     3439   3429   5219    951    832   1605       C
ATOM   1238  O   ARG B  73     -23.755 -10.243  -5.594  1.00 25.84           O
ANISOU 1238  O   ARG B  73     2693   2688   4437    980    850   1534       O
ATOM   1239  CB  ARG B  73     -23.423  -7.302  -7.098  1.00 33.01           C
ANISOU 1239  CB  ARG B  73     3690   3376   5476   1068    793   1726       C
ATOM   1240  CG  ARG B  73     -23.153  -5.922  -6.488  1.00 39.81           C
ANISOU 1240  CG  ARG B  73     4708   4011   6405   1129    739   1684       C
ATOM   1241  CD  ARG B  73     -24.278  -4.894  -6.778  1.00 49.10           C
ANISOU 1241  CD  ARG B  73     5911   5138   7606   1274    713   1771       C
ATOM   1242  NE  ARG B  73     -24.503  -4.740  -8.214  1.00 53.63           N
ANISOU 1242  NE  ARG B  73     6391   5805   8181   1251    712   1948       N
ATOM   1243  CZ  ARG B  73     -23.867  -3.868  -8.993  1.00 54.07           C
ANISOU 1243  CZ  ARG B  73     6502   5756   8286   1205    658   2053       C
ATOM   1244  NH1 ARG B  73     -22.960  -3.042  -8.479  1.00 54.12           N
ANISOU 1244  NH1 ARG B  73     6668   5542   8354   1167    590   2004       N
ATOM   1245  NH2 ARG B  73     -24.144  -3.821 -10.292  1.00 54.35           N
ANISOU 1245  NH2 ARG B  73     6437   5909   8303   1190    661   2218       N
ATOM   1246  N   GLN B  74     -23.050 -10.458  -7.715  1.00 29.28           N
ANISOU 1246  N   GLN B  74     3029   3238   4860    903    819   1692       N
ATOM   1247  CA  GLN B  74     -23.569 -11.821  -7.814  1.00 29.87           C
ANISOU 1247  CA  GLN B  74     3036   3447   4867    874    801   1688       C
ATOM   1248  C   GLN B  74     -22.814 -12.790  -6.890  1.00 22.45           C
ANISOU 1248  C   GLN B  74     2156   2469   3904    817    790   1543       C
ATOM   1249  O   GLN B  74     -23.425 -13.666  -6.253  1.00 21.88           O
ANISOU 1249  O   GLN B  74     2069   2437   3805    809    778   1508       O
ATOM   1250  CB  GLN B  74     -23.499 -12.268  -9.269  1.00 31.14           C
ANISOU 1250  CB  GLN B  74     3118   3741   4973    852    758   1799       C
ATOM   1251  CG  GLN B  74     -24.386 -13.429  -9.610  1.00 35.43           C
ANISOU 1251  CG  GLN B  74     3590   4420   5450    838    699   1836       C
ATOM   1252  CD  GLN B  74     -25.875 -13.078  -9.590  1.00 35.19           C
ANISOU 1252  CD  GLN B  74     3480   4456   5435    890    710   1939       C
ATOM   1253  OE1 GLN B  74     -26.717 -13.965  -9.578  1.00 37.75           O
ANISOU 1253  OE1 GLN B  74     3734   4882   5727    868    659   1979       O
ATOM   1254  NE2 GLN B  74     -26.199 -11.779  -9.607  1.00 33.78           N
ANISOU 1254  NE2 GLN B  74     3309   4220   5307    963    761   1993       N
ATOM   1255  N   LEU B  75     -21.477 -12.684  -6.825  1.00 21.68           N
ANISOU 1255  N   LEU B  75     2115   2302   3819    775    789   1475       N
ATOM   1256  CA  LEU B  75     -20.752 -13.465  -5.832  1.00 20.37           C
ANISOU 1256  CA  LEU B  75     2017   2089   3633    732    778   1329       C
ATOM   1257  C   LEU B  75     -21.268 -13.166  -4.440  1.00 21.48           C
ANISOU 1257  C   LEU B  75     2216   2154   3791    759    800   1243       C
ATOM   1258  O   LEU B  75     -21.444 -14.074  -3.619  1.00 19.55           O
ANISOU 1258  O   LEU B  75     1990   1926   3512    741    788   1168       O
ATOM   1259  CB  LEU B  75     -19.246 -13.182  -5.900  1.00 20.11           C
ANISOU 1259  CB  LEU B  75     2023   1995   3624    694    781   1290       C
ATOM   1260  CG  LEU B  75     -18.538 -13.557  -7.201  1.00 20.27           C
ANISOU 1260  CG  LEU B  75     1980   2114   3606    689    772   1388       C
ATOM   1261  CD1 LEU B  75     -17.054 -13.063  -7.213  1.00 20.49           C
ANISOU 1261  CD1 LEU B  75     2014   2090   3679    658    794   1401       C
ATOM   1262  CD2 LEU B  75     -18.551 -15.089  -7.430  1.00 19.34           C
ANISOU 1262  CD2 LEU B  75     1867   2090   3393    696    716   1339       C
ATOM   1263  N   ASN B  76     -21.482 -11.890  -4.138  1.00 21.52           N
ANISOU 1263  N   ASN B  76     2261   2070   3845    813    821   1255       N
ATOM   1264  CA  ASN B  76     -21.964 -11.547  -2.815  1.00 21.86           C
ANISOU 1264  CA  ASN B  76     2370   2049   3885    871    833   1172       C
ATOM   1265  C   ASN B  76     -23.331 -12.178  -2.563  1.00 22.11           C
ANISOU 1265  C   ASN B  76     2325   2194   3881    921    864   1235       C
ATOM   1266  O   ASN B  76     -23.606 -12.638  -1.452  1.00 23.50           O
ANISOU 1266  O   ASN B  76     2524   2378   4028    939    878   1173       O
ATOM   1267  CB  ASN B  76     -21.998 -10.010  -2.657  1.00 23.49           C
ANISOU 1267  CB  ASN B  76     2655   2123   4148    949    820   1176       C
ATOM   1268  CG  ASN B  76     -22.405  -9.580  -1.273  1.00 34.40           C
ANISOU 1268  CG  ASN B  76     4123   3432   5515   1041    815   1073       C
ATOM   1269  OD1 ASN B  76     -21.929 -10.101  -0.260  1.00 33.20           O
ANISOU 1269  OD1 ASN B  76     4020   3267   5329   1011    804    957       O
ATOM   1270  ND2 ASN B  76     -23.324  -8.627  -1.215  1.00 41.00           N
ANISOU 1270  ND2 ASN B  76     4977   4230   6372   1173    816   1116       N
ATOM   1271  N   MET B  77     -24.183 -12.256  -3.600  1.00 22.72           N
ANISOU 1271  N   MET B  77     2300   2374   3960    940    870   1377       N
ATOM   1272  CA  MET B  77     -25.516 -12.826  -3.402  1.00 23.26           C
ANISOU 1272  CA  MET B  77     2271   2566   4002    982    891   1472       C
ATOM   1273  C   MET B  77     -25.479 -14.307  -3.112  1.00 22.10           C
ANISOU 1273  C   MET B  77     2085   2487   3826    900    860   1460       C
ATOM   1274  O   MET B  77     -26.411 -14.823  -2.472  1.00 22.57           O
ANISOU 1274  O   MET B  77     2077   2629   3871    926    879   1526       O
ATOM   1275  CB  MET B  77     -26.404 -12.590  -4.614  1.00 30.97           C
ANISOU 1275  CB  MET B  77     3138   3649   4981   1011    882   1633       C
ATOM   1276  CG  MET B  77     -26.919 -11.176  -4.669  1.00 47.81           C
ANISOU 1276  CG  MET B  77     5293   5732   7142   1134    914   1673       C
ATOM   1277  SD  MET B  77     -27.732 -10.843  -6.225  1.00 57.32           S
ANISOU 1277  SD  MET B  77     6380   7053   8347   1159    892   1856       S
ATOM   1278  CE  MET B  77     -28.405  -9.202  -5.924  1.00 60.02           C
ANISOU 1278  CE  MET B  77     6774   7306   8724   1340    920   1877       C
ATOM   1279  N   TYR B  78     -24.432 -15.004  -3.569  1.00 20.86           N
ANISOU 1279  N   TYR B  78     1966   2300   3659    813    804   1389       N
ATOM   1280  CA  TYR B  78     -24.291 -16.415  -3.216  1.00 19.92           C
ANISOU 1280  CA  TYR B  78     1842   2209   3520    750    748   1354       C
ATOM   1281  C   TYR B  78     -23.461 -16.617  -1.956  1.00 19.00           C
ANISOU 1281  C   TYR B  78     1830   1997   3392    733    763   1203       C
ATOM   1282  O   TYR B  78     -23.189 -17.766  -1.584  1.00 18.26           O
ANISOU 1282  O   TYR B  78     1754   1900   3284    685    709   1158       O
ATOM   1283  CB  TYR B  78     -23.683 -17.170  -4.389  1.00 19.40           C
ANISOU 1283  CB  TYR B  78     1775   2170   3426    698    656   1353       C
ATOM   1284  CG  TYR B  78     -24.698 -17.464  -5.464  1.00 20.37           C
ANISOU 1284  CG  TYR B  78     1784   2417   3538    696    597   1508       C
ATOM   1285  CD1 TYR B  78     -24.736 -16.714  -6.648  1.00 21.08           C
ANISOU 1285  CD1 TYR B  78     1840   2554   3615    724    604   1584       C
ATOM   1286  CD2 TYR B  78     -25.650 -18.447  -5.290  1.00 20.83           C
ANISOU 1286  CD2 TYR B  78     1758   2556   3600    657    522   1600       C
ATOM   1287  CE1 TYR B  78     -25.672 -16.979  -7.622  1.00 26.07           C
ANISOU 1287  CE1 TYR B  78     2370   3313   4221    719    536   1720       C
ATOM   1288  CE2 TYR B  78     -26.603 -18.712  -6.269  1.00 21.94           C
ANISOU 1288  CE2 TYR B  78     1787   2827   3723    634    438   1748       C
ATOM   1289  CZ  TYR B  78     -26.599 -17.977  -7.440  1.00 27.27           C
ANISOU 1289  CZ  TYR B  78     2443   3548   4369    670    447   1795       C
ATOM   1290  OH  TYR B  78     -27.543 -18.223  -8.419  1.00 29.78           O
ANISOU 1290  OH  TYR B  78     2655   4006   4655    645    355   1933       O
ATOM   1291  N   GLY B  79     -23.083 -15.545  -1.271  1.00 19.23           N
ANISOU 1291  N   GLY B  79     1935   1946   3427    774    812   1126       N
ATOM   1292  CA  GLY B  79     -22.380 -15.732  -0.021  1.00 19.70           C
ANISOU 1292  CA  GLY B  79     2087   1934   3463    760    810    988       C
ATOM   1293  C   GLY B  79     -20.878 -15.828  -0.136  1.00 17.54           C
ANISOU 1293  C   GLY B  79     1895   1593   3176    694    759    864       C
ATOM   1294  O   GLY B  79     -20.222 -16.180   0.855  1.00 17.44           O
ANISOU 1294  O   GLY B  79     1954   1540   3134    671    736    751       O
ATOM   1295  N   PHE B  80     -20.297 -15.545  -1.305  1.00 17.53           N
ANISOU 1295  N   PHE B  80     1875   1593   3191    671    744    899       N
ATOM   1296  CA  PHE B  80     -18.838 -15.524  -1.387  1.00 16.91           C
ANISOU 1296  CA  PHE B  80     1852   1466   3109    627    715    813       C
ATOM   1297  C   PHE B  80     -18.289 -14.395  -0.527  1.00 17.71           C
ANISOU 1297  C   PHE B  80     2023   1467   3239    637    723    744       C
ATOM   1298  O   PHE B  80     -18.965 -13.390  -0.290  1.00 18.44           O
ANISOU 1298  O   PHE B  80     2127   1515   3364    694    747    778       O
ATOM   1299  CB  PHE B  80     -18.351 -15.314  -2.823  1.00 17.23           C
ANISOU 1299  CB  PHE B  80     1837   1539   3168    622    719    905       C
ATOM   1300  CG  PHE B  80     -18.456 -16.545  -3.680  1.00 16.81           C
ANISOU 1300  CG  PHE B  80     1750   1572   3064    622    671    936       C
ATOM   1301  CD1 PHE B  80     -17.329 -17.301  -3.984  1.00 16.27           C
ANISOU 1301  CD1 PHE B  80     1713   1515   2955    620    632    877       C
ATOM   1302  CD2 PHE B  80     -19.701 -16.958  -4.155  1.00 17.20           C
ANISOU 1302  CD2 PHE B  80     1741   1692   3104    642    651   1027       C
ATOM   1303  CE1 PHE B  80     -17.442 -18.436  -4.788  1.00 16.21           C
ANISOU 1303  CE1 PHE B  80     1699   1576   2884    654    560    890       C
ATOM   1304  CE2 PHE B  80     -19.821 -18.091  -4.949  1.00 17.11           C
ANISOU 1304  CE2 PHE B  80     1714   1744   3043    648    569   1054       C
ATOM   1305  CZ  PHE B  80     -18.686 -18.840  -5.255  1.00 16.63           C
ANISOU 1305  CZ  PHE B  80     1710   1680   2929    662    516    974       C
ATOM   1306  N   ARG B  81     -17.063 -14.593  -0.023  1.00 16.80           N
ANISOU 1306  N   ARG B  81     1961   1311   3111    594    689    645       N
ATOM   1307  CA  ARG B  81     -16.339 -13.617   0.780  1.00 17.36           C
ANISOU 1307  CA  ARG B  81     2107   1276   3214    594    668    577       C
ATOM   1308  C   ARG B  81     -15.018 -13.287   0.089  1.00 17.57           C
ANISOU 1308  C   ARG B  81     2112   1262   3301    546    668    609       C
ATOM   1309  O   ARG B  81     -14.647 -13.912  -0.895  1.00 17.83           O
ANISOU 1309  O   ARG B  81     2074   1366   3334    530    691    672       O
ATOM   1310  CB  ARG B  81     -16.101 -14.156   2.196  1.00 16.76           C
ANISOU 1310  CB  ARG B  81     2101   1192   3074    591    624    446       C
ATOM   1311  CG  ARG B  81     -17.445 -14.485   2.924  1.00 31.02           C
ANISOU 1311  CG  ARG B  81     3904   3041   4841    649    647    450       C
ATOM   1312  CD  ARG B  81     -17.245 -14.659   4.414  1.00 37.67           C
ANISOU 1312  CD  ARG B  81     4814   3853   5645    671    629    349       C
ATOM   1313  NE  ARG B  81     -17.906 -13.586   5.163  1.00 49.19           N
ANISOU 1313  NE  ARG B  81     6318   5249   7125    770    648    336       N
ATOM   1314  CZ  ARG B  81     -17.487 -13.142   6.344  1.00 47.73           C
ANISOU 1314  CZ  ARG B  81     6216   4990   6931    813    616    237       C
ATOM   1315  NH1 ARG B  81     -16.392 -13.674   6.909  1.00 40.88           N
ANISOU 1315  NH1 ARG B  81     5386   4110   6038    753    570    155       N
ATOM   1316  NH2 ARG B  81     -18.148 -12.163   6.950  1.00 46.35           N
ANISOU 1316  NH2 ARG B  81     6087   4752   6771    931    620    213       N
ATOM   1317  N   LYS B  82     -14.292 -12.314   0.630  1.00 18.42           N
ANISOU 1317  N   LYS B  82     2285   1250   3463    530    638    578       N
ATOM   1318  CA  LYS B  82     -12.991 -11.892   0.123  1.00 19.01           C
ANISOU 1318  CA  LYS B  82     2331   1265   3627    470    641    635       C
ATOM   1319  C   LYS B  82     -11.886 -12.359   1.070  1.00 18.49           C
ANISOU 1319  C   LYS B  82     2306   1173   3546    433    605    519       C
ATOM   1320  O   LYS B  82     -12.063 -12.361   2.286  1.00 19.70           O
ANISOU 1320  O   LYS B  82     2554   1293   3637    453    550    398       O
ATOM   1321  CB  LYS B  82     -12.999 -10.344  -0.004  1.00 22.39           C
ANISOU 1321  CB  LYS B  82     2820   1542   4146    457    606    709       C
ATOM   1322  CG  LYS B  82     -11.879  -9.749  -0.738  1.00 31.53           C
ANISOU 1322  CG  LYS B  82     3930   2638   5411    367    603    837       C
ATOM   1323  CD  LYS B  82     -12.196  -8.271  -1.046  1.00 30.45           C
ANISOU 1323  CD  LYS B  82     3874   2353   5341    349    548    933       C
ATOM   1324  CE  LYS B  82     -12.565  -7.485   0.210  1.00 34.41           C
ANISOU 1324  CE  LYS B  82     4568   2686   5820    399    460    799       C
ATOM   1325  NZ  LYS B  82     -12.867  -6.042  -0.085  1.00 40.71           N
ANISOU 1325  NZ  LYS B  82     5489   3302   6678    400    387    885       N
ATOM   1326  N   VAL B  83     -10.726 -12.720   0.534  1.00 18.47           N
ANISOU 1326  N   VAL B  83     2225   1187   3606    390    634    569       N
ATOM   1327  CA  VAL B  83      -9.585 -13.114   1.357  1.00 18.23           C
ANISOU 1327  CA  VAL B  83     2216   1125   3586    358    604    472       C
ATOM   1328  C   VAL B  83      -8.563 -11.979   1.319  1.00 19.88           C
ANISOU 1328  C   VAL B  83     2417   1192   3945    262    581    557       C
ATOM   1329  O   VAL B  83      -8.083 -11.608   0.234  1.00 21.21           O
ANISOU 1329  O   VAL B  83     2474   1369   4214    203    620    743       O
ATOM   1330  CB  VAL B  83      -8.950 -14.426   0.882  1.00 17.53           C
ANISOU 1330  CB  VAL B  83     2043   1149   3468    394    642    462       C
ATOM   1331  CG1 VAL B  83      -7.880 -14.814   1.854  1.00 17.17           C
ANISOU 1331  CG1 VAL B  83     2024   1071   3427    378    602    341       C
ATOM   1332  CG2 VAL B  83     -10.014 -15.511   0.836  1.00 18.89           C
ANISOU 1332  CG2 VAL B  83     2251   1442   3485    450    619    393       C
ATOM   1333  N   VAL B  84      -8.222 -11.437   2.497  1.00 20.45           N
ANISOU 1333  N   VAL B  84     2608   1147   4013    229    499    447       N
ATOM   1334  CA  VAL B  84      -7.328 -10.281   2.590  1.00 22.36           C
ANISOU 1334  CA  VAL B  84     2883   1229   4384    102    434    518       C
ATOM   1335  C   VAL B  84      -6.233 -10.531   3.622  1.00 22.49           C
ANISOU 1335  C   VAL B  84     2928   1191   4425     44    378    406       C
ATOM   1336  O   VAL B  84      -6.341 -11.405   4.479  1.00 21.18           O
ANISOU 1336  O   VAL B  84     2807   1093   4147    128    375    252       O
ATOM   1337  CB  VAL B  84      -8.099  -9.000   2.952  1.00 23.74           C
ANISOU 1337  CB  VAL B  84     3231   1254   4535    118    357    506       C
ATOM   1338  CG1 VAL B  84      -9.230  -8.777   1.970  1.00 29.12           C
ANISOU 1338  CG1 VAL B  84     3874   1991   5198    185    408    607       C
ATOM   1339  CG2 VAL B  84      -8.633  -9.116   4.350  1.00 23.51           C
ANISOU 1339  CG2 VAL B  84     3364   1196   4374    221    299    319       C
ATOM   1340  N   SER B  85      -5.170  -9.725   3.553  1.00 24.31           N
ANISOU 1340  N   SER B  85     3132   1312   4792   -125    313    498       N
ATOM   1341  CA  SER B  85      -4.054  -9.985   4.453  1.00 24.62           C
ANISOU 1341  CA  SER B  85     3164   1311   4878   -205    250    403       C
ATOM   1342  C   SER B  85      -4.452  -9.637   5.891  1.00 26.26           C
ANISOU 1342  C   SER B  85     3609   1413   4957   -128    167    208       C
ATOM   1343  O   SER B  85      -5.358  -8.832   6.138  1.00 27.85           O
ANISOU 1343  O   SER B  85     3980   1523   5078    -63    136    189       O
ATOM   1344  CB  SER B  85      -2.814  -9.187   4.030  1.00 29.36           C
ANISOU 1344  CB  SER B  85     3650   1868   5637   -455    172    576       C
ATOM   1345  OG  SER B  85      -3.150  -7.840   4.083  1.00 39.98           O
ANISOU 1345  OG  SER B  85     5158   3052   6982   -519     85    618       O
ATOM   1346  N  AILE B  86      -3.754 -10.271   6.839  0.01 26.00           N
ANISOU 1346  N  AILE B  86     3583   1400   4896   -125    132     74       N
ATOM   1347  CA AILE B  86      -3.956  -9.974   8.256  0.01 29.15           C
ANISOU 1347  CA AILE B  86     4201   1721   5155    -62     61    -82       C
ATOM   1348  C  AILE B  86      -3.559  -8.537   8.551  0.01 35.92           C
ANISOU 1348  C  AILE B  86     5198   2362   6090   -193    -36    -56       C
ATOM   1349  O  AILE B  86      -4.296  -7.786   9.201  0.01 38.52           O
ANISOU 1349  O  AILE B  86     5749   2574   6311   -108    -45   -116       O
ATOM   1350  CB AILE B  86      -3.160 -10.956   9.135  0.01 26.60           C
ANISOU 1350  CB AILE B  86     3841   1476   4790    -47     41   -210       C
ATOM   1351  CG1AILE B  86      -3.540 -12.402   8.820  0.01 23.30           C
ANISOU 1351  CG1AILE B  86     3315   1260   4278     79    131   -235       C
ATOM   1352  CG2AILE B  86      -3.379 -10.646  10.608  0.01 26.89           C
ANISOU 1352  CG2AILE B  86     4107   1446   4665     19     -6   -340       C
ATOM   1353  CD1AILE B  86      -4.967 -12.731   9.126  0.01 21.67           C
ANISOU 1353  CD1AILE B  86     3221   1151   3860    227    155   -253       C
ATOM   1354  N  BILE B  86      -3.775 -10.270   6.850  0.99 25.76           N
ANISOU 1354  N  BILE B  86     3557   1370   4863   -122    133     72       N
ATOM   1355  CA BILE B  86      -4.024  -9.958   8.253  0.99 27.43           C
ANISOU 1355  CA BILE B  86     3988   1502   4930    -56     63    -81       C
ATOM   1356  C  BILE B  86      -3.558  -8.534   8.575  0.99 37.61           C
ANISOU 1356  C  BILE B  86     5414   2574   6301   -192    -36    -58       C
ATOM   1357  O  BILE B  86      -4.265  -7.775   9.251  0.99 41.40           O
ANISOU 1357  O  BILE B  86     6119   2936   6676   -110    -47   -121       O
ATOM   1358  CB BILE B  86      -3.344 -11.007   9.154  0.99 23.66           C
ANISOU 1358  CB BILE B  86     3483   1116   4392    -23     51   -214       C
ATOM   1359  CG1BILE B  86      -4.189 -12.292   9.213  0.99 21.39           C
ANISOU 1359  CG1BILE B  86     3175   1025   3927    143    125   -258       C
ATOM   1360  CG2BILE B  86      -3.094 -10.426  10.552  0.99 29.46           C
ANISOU 1360  CG2BILE B  86     4420   1734   5041    -30    -26   -331       C
ATOM   1361  CD1BILE B  86      -3.509 -13.479   9.913  0.99 23.59           C
ANISOU 1361  CD1BILE B  86     3418   1413   4132    181    117   -362       C
ATOM   1362  N   GLU B  87      -2.382  -8.138   8.085  1.00 41.50           N
ANISOU 1362  N   GLU B  87     5770   3017   6979   -409   -108     46       N
ATOM   1363  CA  GLU B  87      -1.908  -6.758   8.300  1.00 57.45           C
ANISOU 1363  CA  GLU B  87     7908   4840   9081   -574   -223     89       C
ATOM   1364  C   GLU B  87      -2.789  -5.748   7.552  1.00 60.56           C
ANISOU 1364  C   GLU B  87     8402   5126   9481   -552   -196    202       C
ATOM   1365  O   GLU B  87      -3.128  -4.683   8.079  1.00 63.99           O
ANISOU 1365  O   GLU B  87     9049   5363   9899   -535   -232    150       O
ATOM   1366  CB  GLU B  87      -0.447  -6.592   7.862  1.00 65.61           C
ANISOU 1366  CB  GLU B  87     8733   5910  10287   -851   -333    227       C
ATOM   1367  CG  GLU B  87       0.555  -7.388   8.700  1.00 69.25           C
ANISOU 1367  CG  GLU B  87     9103   6450  10760   -899   -400    109       C
ATOM   1368  CD  GLU B  87       0.571  -6.966  10.165  1.00 71.50           C
ANISOU 1368  CD  GLU B  87     9625   6587  10955   -846   -478    -96       C
ATOM   1369  OE1 GLU B  87       0.456  -5.750  10.450  1.00 71.82           O
ANISOU 1369  OE1 GLU B  87     9832   6439  11016   -907   -545    -94       O
ATOM   1370  OE2 GLU B  87       0.692  -7.863  11.031  1.00 70.96           O
ANISOU 1370  OE2 GLU B  87     9569   6596  10796   -732   -464   -255       O
ATOM   1371  N   ASP B  97      -6.056  -5.855 -10.190  1.00 66.52           N
ANISOU 1371  N   ASP B  97     7311   8174   9791   -538    593   2677       N
ATOM   1372  CA  ASP B  97      -5.309  -6.277  -9.000  1.00 69.81           C
ANISOU 1372  CA  ASP B  97     7747   8515  10264   -589    583   2535       C
ATOM   1373  C   ASP B  97      -5.705  -7.685  -8.545  1.00 63.65           C
ANISOU 1373  C   ASP B  97     6964   7804   9418   -402    672   2346       C
ATOM   1374  O   ASP B  97      -6.737  -8.208  -8.964  1.00 64.26           O
ANISOU 1374  O   ASP B  97     7071   7907   9438   -239    723   2303       O
ATOM   1375  CB  ASP B  97      -5.515  -5.274  -7.855  1.00 73.46           C
ANISOU 1375  CB  ASP B  97     8428   8571  10914   -678    478   2442       C
ATOM   1376  CG  ASP B  97      -4.231  -5.000  -7.070  1.00 74.31           C
ANISOU 1376  CG  ASP B  97     8509   8641  11084   -868    408   2438       C
ATOM   1377  OD1 ASP B  97      -3.505  -5.968  -6.732  1.00 71.53           O
ANISOU 1377  OD1 ASP B  97     8031   8476  10672   -855    459   2372       O
ATOM   1378  OD2 ASP B  97      -3.948  -3.811  -6.799  1.00 76.14           O
ANISOU 1378  OD2 ASP B  97     8849   8658  11422  -1028    295   2501       O
ATOM   1379  N   HIS B  98      -4.887  -8.290  -7.680  1.00 60.10           N
ANISOU 1379  N   HIS B  98     6476   7381   8976   -434    683   2238       N
ATOM   1380  CA  HIS B  98      -5.120  -9.651  -7.184  1.00 53.79           C
ANISOU 1380  CA  HIS B  98     5673   6646   8117   -272    766   2061       C
ATOM   1381  C   HIS B  98      -6.215  -9.628  -6.120  1.00 48.09           C
ANISOU 1381  C   HIS B  98     5172   5561   7539   -183    745   1886       C
ATOM   1382  O   HIS B  98      -5.948  -9.405  -4.938  1.00 48.02           O
ANISOU 1382  O   HIS B  98     5269   5330   7646   -236    693   1761       O
ATOM   1383  CB  HIS B  98      -3.842 -10.244  -6.602  1.00 56.64           C
ANISOU 1383  CB  HIS B  98     5907   7173   8440   -332    779   1998       C
ATOM   1384  CG  HIS B  98      -2.941 -10.897  -7.610  1.00 58.04           C
ANISOU 1384  CG  HIS B  98     5862   7813   8377   -283    828   2057       C
ATOM   1385  ND1 HIS B  98      -2.648 -12.246  -7.580  1.00 55.90           N
ANISOU 1385  ND1 HIS B  98     5513   7791   7937   -102    887   1887       N
ATOM   1386  CD2 HIS B  98      -2.248 -10.386  -8.656  1.00 57.94           C
ANISOU 1386  CD2 HIS B  98     5709   8059   8246   -365    810   2239       C
ATOM   1387  CE1 HIS B  98      -1.819 -12.537  -8.569  1.00 56.42           C
ANISOU 1387  CE1 HIS B  98     5420   8239   7777    -57    897   1944       C
ATOM   1388  NE2 HIS B  98      -1.564 -11.427  -9.239  1.00 58.60           N
ANISOU 1388  NE2 HIS B  98     5644   8539   8084   -221    862   2173       N
ATOM   1389  N   VAL B  99      -7.458  -9.894  -6.525  1.00 32.00           N
ANISOU 1389  N   VAL B  99     4514   2629   5016   -376    714    686       N
ATOM   1390  CA  VAL B  99      -8.547 -10.111  -5.576  1.00 20.83           C
ANISOU 1390  CA  VAL B  99     3138   1244   3534   -255    584    638       C
ATOM   1391  C   VAL B  99      -8.774 -11.609  -5.458  1.00 18.85           C
ANISOU 1391  C   VAL B  99     2764   1152   3246   -197    581    601       C
ATOM   1392  O   VAL B  99      -8.702 -12.348  -6.452  1.00 18.52           O
ANISOU 1392  O   VAL B  99     2683   1206   3149   -190    666    646       O
ATOM   1393  CB  VAL B  99      -9.846  -9.396  -5.986  1.00 28.36           C
ANISOU 1393  CB  VAL B  99     4244   2169   4361   -132    551    704       C
ATOM   1394  CG1 VAL B  99     -10.360  -9.940  -7.279  1.00 29.98           C
ANISOU 1394  CG1 VAL B  99     4469   2474   4448    -74    616    783       C
ATOM   1395  CG2 VAL B  99     -10.921  -9.591  -4.882  1.00 27.17           C
ANISOU 1395  CG2 VAL B  99     4103   2052   4171     -5    439    641       C
ATOM   1396  N   GLU B 100      -9.042 -12.056  -4.236  1.00 17.73           N
ANISOU 1396  N   GLU B 100     2590   1027   3120   -156    478    517       N
ATOM   1397  CA  GLU B 100      -9.202 -13.466  -3.927  1.00 16.02           C
ANISOU 1397  CA  GLU B 100     2269    939   2881   -112    458    474       C
ATOM   1398  C   GLU B 100     -10.566 -13.676  -3.273  1.00 14.94           C
ANISOU 1398  C   GLU B 100     2194    848   2633     16    389    455       C
ATOM   1399  O   GLU B 100     -10.910 -12.965  -2.329  1.00 15.37           O
ANISOU 1399  O   GLU B 100     2336    821   2683     52    317    408       O
ATOM   1400  CB  GLU B 100      -8.079 -13.906  -2.997  1.00 16.13           C
ANISOU 1400  CB  GLU B 100     2176    921   3030   -194    395    377       C
ATOM   1401  CG  GLU B 100      -8.039 -15.397  -2.803  1.00 14.66           C
ANISOU 1401  CG  GLU B 100     1884    851   2834   -161    378    338       C
ATOM   1402  CD  GLU B 100      -6.911 -15.816  -1.907  1.00 28.04           C
ANISOU 1402  CD  GLU B 100     3474   2509   4672   -227    279    235       C
ATOM   1403  OE1 GLU B 100      -6.047 -14.972  -1.530  1.00 26.85           O
ANISOU 1403  OE1 GLU B 100     3303   2253   4645   -312    229    195       O
ATOM   1404  OE2 GLU B 100      -6.899 -17.006  -1.562  1.00 20.26           O
ANISOU 1404  OE2 GLU B 100     2430   1595   3672   -191    233    188       O
ATOM   1405  N   PHE B 101     -11.357 -14.601  -3.807  1.00 13.83           N
ANISOU 1405  N   PHE B 101     2014    836   2406     86    412    490       N
ATOM   1406  CA  PHE B 101     -12.710 -14.881  -3.303  1.00 15.22           C
ANISOU 1406  CA  PHE B 101     2207   1075   2502    199    369    477       C
ATOM   1407  C   PHE B 101     -12.780 -16.279  -2.710  1.00 11.75           C
ANISOU 1407  C   PHE B 101     1691    732   2041    206    349    423       C
ATOM   1408  O   PHE B 101     -12.061 -17.165  -3.153  1.00 11.21           O
ANISOU 1408  O   PHE B 101     1556    713   1991    152    372    427       O
ATOM   1409  CB  PHE B 101     -13.739 -14.793  -4.435  1.00 13.35           C
ANISOU 1409  CB  PHE B 101     1987    897   2190    271    384    563       C
ATOM   1410  CG  PHE B 101     -13.854 -13.387  -5.016  1.00 16.12           C
ANISOU 1410  CG  PHE B 101     2445   1139   2541    285    388    620       C
ATOM   1411  CD1 PHE B 101     -14.449 -12.394  -4.286  1.00 18.18           C
ANISOU 1411  CD1 PHE B 101     2768   1318   2821    350    350    597       C
ATOM   1412  CD2 PHE B 101     -13.318 -13.109  -6.245  1.00 21.83           C
ANISOU 1412  CD2 PHE B 101     3220   1835   3238    233    435    692       C
ATOM   1413  CE1 PHE B 101     -14.538 -11.104  -4.797  1.00 23.55           C
ANISOU 1413  CE1 PHE B 101     3559   1884   3504    366    344    650       C
ATOM   1414  CE2 PHE B 101     -13.411 -11.803  -6.784  1.00 23.20           C
ANISOU 1414  CE2 PHE B 101     3518   1894   3404    241    437    749       C
ATOM   1415  CZ  PHE B 101     -14.013 -10.834  -6.053  1.00 22.59           C
ANISOU 1415  CZ  PHE B 101     3494   1732   3355    307    384    729       C
ATOM   1416  N   GLN B 102     -13.663 -16.483  -1.714  1.00 11.71           N
ANISOU 1416  N   GLN B 102     1706    750   1995    276    319    373       N
ATOM   1417  CA  GLN B 102     -13.757 -17.793  -1.064  1.00 10.35           C
ANISOU 1417  CA  GLN B 102     1494    651   1785    278    304    321       C
ATOM   1418  C   GLN B 102     -15.220 -18.048  -0.715  1.00 12.32           C
ANISOU 1418  C   GLN B 102     1732    966   1984    363    335    329       C
ATOM   1419  O   GLN B 102     -15.945 -17.115  -0.390  1.00 13.17           O
ANISOU 1419  O   GLN B 102     1878   1029   2098    425    353    333       O
ATOM   1420  CB  GLN B 102     -12.884 -17.821   0.205  1.00 12.67           C
ANISOU 1420  CB  GLN B 102     1855    862   2097    244    232    219       C
ATOM   1421  CG  GLN B 102     -12.875 -19.079   0.934  1.00 15.69           C
ANISOU 1421  CG  GLN B 102     2241   1293   2425    249    201    158       C
ATOM   1422  CD  GLN B 102     -13.944 -19.115   2.042  1.00 28.57           C
ANISOU 1422  CD  GLN B 102     3948   2929   3979    316    222    119       C
ATOM   1423  OE1 GLN B 102     -14.704 -18.140   2.256  1.00 29.19           O
ANISOU 1423  OE1 GLN B 102     4061   2973   4056    368    265    135       O
ATOM   1424  NE2 GLN B 102     -14.009 -20.233   2.739  1.00 31.35           N
ANISOU 1424  NE2 GLN B 102     4329   3317   4264    315    212     71       N
ATOM   1425  N   HIS B 103     -15.658 -19.290  -0.829  1.00  9.49           N
ANISOU 1425  N   HIS B 103     1311    702   1591    365    350    338       N
ATOM   1426  CA  HIS B 103     -16.959 -19.692  -0.347  1.00  9.67           C
ANISOU 1426  CA  HIS B 103     1300    774   1598    427    399    343       C
ATOM   1427  C   HIS B 103     -16.702 -21.054   0.258  1.00  8.83           C
ANISOU 1427  C   HIS B 103     1208    702   1445    392    404    295       C
ATOM   1428  O   HIS B 103     -16.001 -21.866  -0.346  1.00  8.07           O
ANISOU 1428  O   HIS B 103     1087    644   1336    343    364    304       O
ATOM   1429  CB  HIS B 103     -17.992 -19.811  -1.486  1.00 10.00           C
ANISOU 1429  CB  HIS B 103     1235    896   1669    467    393    432       C
ATOM   1430  CG  HIS B 103     -19.395 -20.014  -1.026  1.00 10.97           C
ANISOU 1430  CG  HIS B 103     1280   1058   1832    530    445    442       C
ATOM   1431  ND1 HIS B 103     -19.802 -21.165  -0.375  1.00 10.43           N
ANISOU 1431  ND1 HIS B 103     1173   1032   1756    512    499    417       N
ATOM   1432  CD2 HIS B 103     -20.489 -19.216  -1.115  1.00 12.05           C
ANISOU 1432  CD2 HIS B 103     1358   1189   2030    610    459    471       C
ATOM   1433  CE1 HIS B 103     -21.095 -21.075  -0.103  1.00 14.08           C
ANISOU 1433  CE1 HIS B 103     1542   1521   2287    562    557    433       C
ATOM   1434  NE2 HIS B 103     -21.529 -19.893  -0.510  1.00 13.17           N
ANISOU 1434  NE2 HIS B 103     1407   1378   2218    629    529    461       N
ATOM   1435  N   PRO B 104     -17.255 -21.352   1.419  1.00  9.14           N
ANISOU 1435  N   PRO B 104     1306    721   1446    419    462    247       N
ATOM   1436  CA  PRO B 104     -16.990 -22.667   2.008  1.00  8.54           C
ANISOU 1436  CA  PRO B 104     1285    658   1301    385    465    200       C
ATOM   1437  C   PRO B 104     -17.391 -23.810   1.092  1.00  9.07           C
ANISOU 1437  C   PRO B 104     1245    822   1381    362    469    255       C
ATOM   1438  O   PRO B 104     -16.774 -24.878   1.161  1.00  7.90           O
ANISOU 1438  O   PRO B 104     1141    701   1160    301    418    214       O
ATOM   1439  CB  PRO B 104     -17.820 -22.653   3.308  1.00 10.52           C
ANISOU 1439  CB  PRO B 104     1629    868   1500    421    568    165       C
ATOM   1440  CG  PRO B 104     -18.679 -21.432   3.231  1.00 19.90           C
ANISOU 1440  CG  PRO B 104     2764   2040   2756    487    629    206       C
ATOM   1441  CD  PRO B 104     -18.054 -20.456   2.273  1.00 10.30           C
ANISOU 1441  CD  PRO B 104     1503    815   1595    482    534    233       C
ATOM   1442  N   SER B 105     -18.394 -23.637   0.220  1.00  8.39           N
ANISOU 1442  N   SER B 105     1016    810   1361    383    482    333       N
ATOM   1443  CA  SER B 105     -18.858 -24.754  -0.586  1.00  8.15           C
ANISOU 1443  CA  SER B 105      891    891   1314    321    433    365       C
ATOM   1444  C   SER B 105     -18.394 -24.668  -2.038  1.00  7.84           C
ANISOU 1444  C   SER B 105      820    898   1262    300    328    422       C
ATOM   1445  O   SER B 105     -18.988 -25.325  -2.899  1.00  8.06           O
ANISOU 1445  O   SER B 105      780   1003   1280    270    262    462       O
ATOM   1446  CB  SER B 105     -20.388 -24.844  -0.527  1.00  9.82           C
ANISOU 1446  CB  SER B 105      960   1152   1620    347    493    404       C
ATOM   1447  OG  SER B 105     -20.835 -25.094   0.819  1.00 10.52           O
ANISOU 1447  OG  SER B 105     1101   1193   1705    356    640    355       O
ATOM   1448  N   PHE B 106     -17.317 -23.933  -2.305  1.00  7.56           N
ANISOU 1448  N   PHE B 106      851    804   1220    307    314    422       N
ATOM   1449  CA  PHE B 106     -16.786 -23.742  -3.664  1.00  7.60           C
ANISOU 1449  CA  PHE B 106      863    825   1198    291    265    482       C
ATOM   1450  C   PHE B 106     -15.333 -24.122  -3.605  1.00  6.97           C
ANISOU 1450  C   PHE B 106      840    722   1087    236    273    430       C
ATOM   1451  O   PHE B 106     -14.470 -23.278  -3.334  1.00  8.14           O
ANISOU 1451  O   PHE B 106     1011    787   1293    233    300    414       O
ATOM   1452  CB  PHE B 106     -16.984 -22.280  -4.116  1.00  8.46           C
ANISOU 1452  CB  PHE B 106      981    875   1359    345    273    535       C
ATOM   1453  CG  PHE B 106     -16.762 -22.078  -5.572  1.00  8.93           C
ANISOU 1453  CG  PHE B 106     1081    949   1361    332    230    593       C
ATOM   1454  CD1 PHE B 106     -17.754 -22.416  -6.490  1.00  9.67           C
ANISOU 1454  CD1 PHE B 106     1156   1099   1418    359    141    648       C
ATOM   1455  CD2 PHE B 106     -15.560 -21.552  -6.018  1.00  9.03           C
ANISOU 1455  CD2 PHE B 106     1162    907   1362    291    276    589       C
ATOM   1456  CE1 PHE B 106     -17.535 -22.197  -7.886  1.00 12.67           C
ANISOU 1456  CE1 PHE B 106     1640   1465   1708    354     92    690       C
ATOM   1457  CE2 PHE B 106     -15.316 -21.352  -7.420  1.00 10.06           C
ANISOU 1457  CE2 PHE B 106     1372   1033   1417    280    268    640       C
ATOM   1458  CZ  PHE B 106     -16.280 -21.714  -8.329  1.00 12.10           C
ANISOU 1458  CZ  PHE B 106     1662   1335   1600    312    174    685       C
ATOM   1459  N   VAL B 107     -15.062 -25.404  -3.843  1.00  6.74           N
ANISOU 1459  N   VAL B 107      823    755    982    193    243    400       N
ATOM   1460  CA  VAL B 107     -13.724 -25.940  -3.617  1.00  6.06           C
ANISOU 1460  CA  VAL B 107      766    649    887    162    245    335       C
ATOM   1461  C   VAL B 107     -13.369 -26.828  -4.800  1.00  6.06           C
ANISOU 1461  C   VAL B 107      790    708    804    142    240    359       C
ATOM   1462  O   VAL B 107     -14.135 -27.739  -5.140  1.00  7.37           O
ANISOU 1462  O   VAL B 107      982    931    885    130    193    369       O
ATOM   1463  CB  VAL B 107     -13.704 -26.786  -2.339  1.00  6.12           C
ANISOU 1463  CB  VAL B 107      816    645    865    157    214    247       C
ATOM   1464  CG1 VAL B 107     -12.269 -27.347  -2.158  1.00  6.46           C
ANISOU 1464  CG1 VAL B 107      875    662    918    147    179    176       C
ATOM   1465  CG2 VAL B 107     -14.156 -25.963  -1.104  1.00  7.02           C
ANISOU 1465  CG2 VAL B 107      960    684   1024    190    236    219       C
ATOM   1466  N   ARG B 108     -12.156 -26.645  -5.324  1.00  6.37           N
ANISOU 1466  N   ARG B 108      826    720    876    134    294    357       N
ATOM   1467  CA  ARG B 108     -11.752 -27.348  -6.523  1.00  6.71           C
ANISOU 1467  CA  ARG B 108      922    800    829    133    330    384       C
ATOM   1468  C   ARG B 108     -11.921 -28.832  -6.318  1.00  6.22           C
ANISOU 1468  C   ARG B 108      907    786    670    131    266    327       C
ATOM   1469  O   ARG B 108     -11.500 -29.399  -5.293  1.00  6.11           O
ANISOU 1469  O   ARG B 108      877    759    686    133    230    246       O
ATOM   1470  CB  ARG B 108     -10.280 -27.015  -6.872  1.00  7.40           C
ANISOU 1470  CB  ARG B 108      964    843   1005    125    439    373       C
ATOM   1471  CG  ARG B 108      -9.817 -27.623  -8.216  1.00  8.15           C
ANISOU 1471  CG  ARG B 108     1139    959   1000    139    517    396       C
ATOM   1472  CD  ARG B 108      -8.370 -27.245  -8.487  1.00  9.20           C
ANISOU 1472  CD  ARG B 108     1190   1043   1262    128    654    382       C
ATOM   1473  NE  ARG B 108      -7.510 -27.844  -7.449  1.00  8.94           N
ANISOU 1473  NE  ARG B 108     1031   1012   1355    137    630    291       N
ATOM   1474  CZ  ARG B 108      -6.444 -27.252  -6.929  1.00  9.88           C
ANISOU 1474  CZ  ARG B 108      993   1077   1682    110    662    249       C
ATOM   1475  NH1 ARG B 108      -6.047 -26.052  -7.367  1.00 10.71           N
ANISOU 1475  NH1 ARG B 108     1064   1121   1886     58    749    299       N
ATOM   1476  NH2 ARG B 108      -5.782 -27.872  -5.932  1.00  9.59           N
ANISOU 1476  NH2 ARG B 108      863   1035   1745    135    552    143       N
ATOM   1477  N   GLY B 109     -12.554 -29.463  -7.313  1.00  7.21           N
ANISOU 1477  N   GLY B 109     1113    949    678    122    224    353       N
ATOM   1478  CA  GLY B 109     -12.785 -30.882  -7.233  1.00  8.14           C
ANISOU 1478  CA  GLY B 109     1290   1093    710    100    153    295       C
ATOM   1479  C   GLY B 109     -13.994 -31.335  -6.447  1.00  9.04           C
ANISOU 1479  C   GLY B 109     1390   1228    816     60     72    287       C
ATOM   1480  O   GLY B 109     -14.442 -32.484  -6.646  1.00 10.37           O
ANISOU 1480  O   GLY B 109     1594   1421    926     20      9    260       O
ATOM   1481  N   ARG B 110     -14.547 -30.496  -5.582  1.00  5.69           N
ANISOU 1481  N   ARG B 110      892    797    471     71     92    314       N
ATOM   1482  CA  ARG B 110     -15.654 -30.919  -4.716  1.00  5.65           C
ANISOU 1482  CA  ARG B 110      860    803    484     31     64    299       C
ATOM   1483  C   ARG B 110     -16.975 -30.617  -5.434  1.00  6.42           C
ANISOU 1483  C   ARG B 110      887    941    610     14      7    370       C
ATOM   1484  O   ARG B 110     -17.736 -29.712  -5.076  1.00  6.78           O
ANISOU 1484  O   ARG B 110      830    986    759     38     29    403       O
ATOM   1485  CB  ARG B 110     -15.595 -30.202  -3.356  1.00  5.40           C
ANISOU 1485  CB  ARG B 110      792    724    536     56    124    265       C
ATOM   1486  CG  ARG B 110     -14.317 -30.526  -2.555  1.00  6.87           C
ANISOU 1486  CG  ARG B 110     1051    855    704     78    125    184       C
ATOM   1487  CD  ARG B 110     -14.514 -30.072  -1.121  1.00 12.79           C
ANISOU 1487  CD  ARG B 110     1832   1539   1487     96    154    143       C
ATOM   1488  NE  ARG B 110     -13.314 -30.355  -0.332  1.00 18.10           N
ANISOU 1488  NE  ARG B 110     2588   2144   2144    126    104     60       N
ATOM   1489  CZ  ARG B 110     -13.169 -30.046   0.949  1.00 22.43           C
ANISOU 1489  CZ  ARG B 110     3227   2607   2689    154     92      5       C
ATOM   1490  NH1 ARG B 110     -14.183 -29.504   1.629  1.00 20.81           N
ANISOU 1490  NH1 ARG B 110     3052   2374   2482    157    170     25       N
ATOM   1491  NH2 ARG B 110     -12.010 -30.289   1.543  1.00 24.52           N
ANISOU 1491  NH2 ARG B 110     3561   2805   2953    188     -3    -73       N
ATOM   1492  N   GLU B 111     -17.210 -31.377  -6.513  1.00  6.91           N
ANISOU 1492  N   GLU B 111     1017   1028    582    -16    -83    390       N
ATOM   1493  CA  GLU B 111     -18.377 -31.145  -7.350  1.00  7.99           C
ANISOU 1493  CA  GLU B 111     1100   1192    744    -28   -195    452       C
ATOM   1494  C   GLU B 111     -19.686 -31.244  -6.578  1.00  8.84           C
ANISOU 1494  C   GLU B 111     1050   1322    985    -76   -211    453       C
ATOM   1495  O   GLU B 111     -20.627 -30.511  -6.886  1.00 10.36           O
ANISOU 1495  O   GLU B 111     1119   1533   1285    -47   -269    505       O
ATOM   1496  CB  GLU B 111     -18.390 -32.148  -8.489  1.00 11.10           C
ANISOU 1496  CB  GLU B 111     1627   1577   1015    -53   -296    429       C
ATOM   1497  CG  GLU B 111     -17.269 -31.863  -9.470  1.00 17.17           C
ANISOU 1497  CG  GLU B 111     2502   2318   1706     35   -214    407       C
ATOM   1498  CD  GLU B 111     -17.221 -32.884 -10.606  1.00 25.96           C
ANISOU 1498  CD  GLU B 111     3703   3433   2728     23   -263    374       C
ATOM   1499  OE1 GLU B 111     -17.992 -33.872 -10.600  1.00 22.22           O
ANISOU 1499  OE1 GLU B 111     3252   2948   2243    -40   -363    341       O
ATOM   1500  OE2 GLU B 111     -16.393 -32.683 -11.502  1.00 26.73           O
ANISOU 1500  OE2 GLU B 111     3858   3523   2774     50   -206    386       O
ATOM   1501  N   GLN B 112     -19.801 -32.207  -5.665  1.00  8.32           N
ANISOU 1501  N   GLN B 112      994   1248    918   -147   -161    400       N
ATOM   1502  CA  GLN B 112     -21.082 -32.399  -4.981  1.00  9.37           C
ANISOU 1502  CA  GLN B 112      977   1395   1190   -210   -135    406       C
ATOM   1503  C   GLN B 112     -21.301 -31.297  -3.947  1.00  9.69           C
ANISOU 1503  C   GLN B 112      914   1421   1346   -140     11    413       C
ATOM   1504  O   GLN B 112     -22.435 -30.838  -3.735  1.00 11.61           O
ANISOU 1504  O   GLN B 112      979   1685   1748   -134     39    445       O
ATOM   1505  CB  GLN B 112     -21.094 -33.770  -4.339  1.00 10.06           C
ANISOU 1505  CB  GLN B 112     1154   1453   1217   -315   -102    355       C
ATOM   1506  CG  GLN B 112     -21.020 -34.886  -5.416  1.00 10.83           C
ANISOU 1506  CG  GLN B 112     1367   1548   1200   -385   -262    346       C
ATOM   1507  CD  GLN B 112     -21.143 -36.264  -4.835  1.00 13.09           C
ANISOU 1507  CD  GLN B 112     1756   1787   1432   -497   -241    300       C
ATOM   1508  OE1 GLN B 112     -22.181 -36.894  -4.952  1.00 17.06           O
ANISOU 1508  OE1 GLN B 112     2180   2285   2016   -616   -301    311       O
ATOM   1509  NE2 GLN B 112     -20.090 -36.745  -4.205  1.00 10.23           N
ANISOU 1509  NE2 GLN B 112     1569   1376    943   -463   -166    249       N
ATOM   1510  N   LEU B 113     -20.213 -30.833  -3.343  1.00  8.19           N
ANISOU 1510  N   LEU B 113      832   1189   1089    -79     96    379       N
ATOM   1511  CA  LEU B 113     -20.303 -29.736  -2.382  1.00  8.14           C
ANISOU 1511  CA  LEU B 113      784   1145   1164     -5    219    376       C
ATOM   1512  C   LEU B 113     -20.869 -28.486  -3.015  1.00 11.38           C
ANISOU 1512  C   LEU B 113     1067   1574   1685     74    187    440       C
ATOM   1513  O   LEU B 113     -21.575 -27.728  -2.356  1.00  9.61           O
ANISOU 1513  O   LEU B 113      748   1330   1572    130    280    451       O
ATOM   1514  CB  LEU B 113     -18.911 -29.455  -1.825  1.00  7.04           C
ANISOU 1514  CB  LEU B 113      793    946    938     38    252    324       C
ATOM   1515  CG  LEU B 113     -18.892 -28.362  -0.739  1.00  7.23           C
ANISOU 1515  CG  LEU B 113      830    900   1015    110    357    306       C
ATOM   1516  CD1 LEU B 113     -19.774 -28.644   0.496  1.00 14.87           C
ANISOU 1516  CD1 LEU B 113     1814   1832   2005    100    494    283       C
ATOM   1517  CD2 LEU B 113     -17.422 -28.153  -0.386  1.00  7.27           C
ANISOU 1517  CD2 LEU B 113      965    843    955    135    327    249       C
ATOM   1518  N   LEU B 114     -20.572 -28.263  -4.302  1.00  8.83           N
ANISOU 1518  N   LEU B 114      765   1273   1318     92     62    484       N
ATOM   1519  CA  LEU B 114     -21.126 -27.098  -4.996  1.00 10.32           C
ANISOU 1519  CA  LEU B 114      871   1462   1590    177      5    552       C
ATOM   1520  C   LEU B 114     -22.652 -27.014  -4.894  1.00 11.86           C
ANISOU 1520  C   LEU B 114      861   1693   1954    191    -25    581       C
ATOM   1521  O   LEU B 114     -23.232 -25.917  -4.929  1.00 13.82           O
ANISOU 1521  O   LEU B 114     1012   1923   2315    293    -21    622       O
ATOM   1522  CB  LEU B 114     -20.658 -27.168  -6.469  1.00 11.94           C
ANISOU 1522  CB  LEU B 114     1184   1674   1681    178   -130    596       C
ATOM   1523  CG  LEU B 114     -20.977 -25.978  -7.341  1.00 17.47           C
ANISOU 1523  CG  LEU B 114     1882   2345   2410    273   -206    673       C
ATOM   1524  CD1 LEU B 114     -20.282 -24.792  -6.724  1.00 16.82           C
ANISOU 1524  CD1 LEU B 114     1836   2195   2359    335    -72    673       C
ATOM   1525  CD2 LEU B 114     -20.493 -26.252  -8.745  1.00 19.08           C
ANISOU 1525  CD2 LEU B 114     2256   2537   2455    264   -314    705       C
ATOM   1526  N   GLU B 115     -23.337 -28.152  -4.767  1.00 11.90           N
ANISOU 1526  N   GLU B 115      784   1739   1999     91    -53    560       N
ATOM   1527  CA  GLU B 115     -24.783 -28.146  -4.651  1.00 14.94           C
ANISOU 1527  CA  GLU B 115      926   2159   2593     86    -70    584       C
ATOM   1528  C   GLU B 115     -25.259 -27.446  -3.390  1.00 14.32           C
ANISOU 1528  C   GLU B 115      768   2045   2626    151    147    560       C
ATOM   1529  O   GLU B 115     -26.439 -27.091  -3.305  1.00 17.93           O
ANISOU 1529  O   GLU B 115     1079   2507   3225    180    154    551       O
ATOM   1530  CB  GLU B 115     -25.278 -29.601  -4.684  1.00 18.15           C
ANISOU 1530  CB  GLU B 115     1286   2595   3014    -69   -122    558       C
ATOM   1531  CG  GLU B 115     -24.894 -30.382  -5.925  1.00 20.06           C
ANISOU 1531  CG  GLU B 115     1662   2848   3111   -133   -344    561       C
ATOM   1532  CD  GLU B 115     -25.291 -31.867  -5.842  1.00 33.59           C
ANISOU 1532  CD  GLU B 115     3372   4565   4825   -298   -387    526       C
ATOM   1533  OE1 GLU B 115     -26.159 -32.211  -4.998  1.00 34.11           O
ANISOU 1533  OE1 GLU B 115     3264   4636   5060   -373   -269    516       O
ATOM   1534  OE2 GLU B 115     -24.724 -32.688  -6.615  1.00 34.96           O
ANISOU 1534  OE2 GLU B 115     3732   4725   4827   -354   -521    508       O
ATOM   1535  N   ARG B 116     -24.367 -27.196  -2.429  1.00 13.68           N
ANISOU 1535  N   ARG B 116      837   1912   2450    179    309    527       N
ATOM   1536  CA  ARG B 116     -24.767 -26.496  -1.211  1.00 15.81           C
ANISOU 1536  CA  ARG B 116     1137   2116   2754    241    489    483       C
ATOM   1537  C   ARG B 116     -24.673 -24.976  -1.302  1.00 22.78           C
ANISOU 1537  C   ARG B 116     2051   2949   3657    372    483    500       C
ATOM   1538  O   ARG B 116     -25.123 -24.294  -0.370  1.00 21.30           O
ANISOU 1538  O   ARG B 116     1883   2707   3504    431    613    472       O
ATOM   1539  CB  ARG B 116     -23.909 -26.984  -0.036  1.00 15.47           C
ANISOU 1539  CB  ARG B 116     1294   2011   2572    204    629    424       C
ATOM   1540  CG  ARG B 116     -24.119 -28.460   0.216  1.00 17.80           C
ANISOU 1540  CG  ARG B 116     1602   2331   2832     70    657    401       C
ATOM   1541  CD  ARG B 116     -23.300 -28.892   1.413  1.00 20.20           C
ANISOU 1541  CD  ARG B 116     2152   2550   2972     54    766    336       C
ATOM   1542  NE  ARG B 116     -23.480 -30.315   1.611  1.00 17.97           N
ANISOU 1542  NE  ARG B 116     1918   2275   2634    -74    780    317       N
ATOM   1543  CZ  ARG B 116     -24.286 -30.858   2.518  1.00 23.52           C
ANISOU 1543  CZ  ARG B 116     2640   2945   3354   -122    905    295       C
ATOM   1544  NH1 ARG B 116     -24.997 -30.097   3.352  1.00 27.21           N
ANISOU 1544  NH1 ARG B 116     3080   3367   3890    -47   1040    288       N
ATOM   1545  NH2 ARG B 116     -24.358 -32.187   2.589  1.00 25.66           N
ANISOU 1545  NH2 ARG B 116     2973   3213   3565   -245    899    286       N
ATOM   1546  N   VAL B 117     -24.095 -24.423  -2.370  1.00 17.50           N
ANISOU 1546  N   VAL B 117     1415   2286   2950    414    342    545       N
ATOM   1547  CA  VAL B 117     -24.108 -22.972  -2.514  1.00 15.43           C
ANISOU 1547  CA  VAL B 117     1197   1964   2702    521    333    559       C
ATOM   1548  C   VAL B 117     -25.526 -22.518  -2.838  1.00 26.91           C
ANISOU 1548  C   VAL B 117     2480   3446   4300    581    284    572       C
ATOM   1549  O   VAL B 117     -26.173 -23.044  -3.759  1.00 28.74           O
ANISOU 1549  O   VAL B 117     2589   3741   4592    555    136    597       O
ATOM   1550  CB  VAL B 117     -23.120 -22.518  -3.592  1.00 18.73           C
ANISOU 1550  CB  VAL B 117     1731   2362   3023    534    214    602       C
ATOM   1551  CG1 VAL B 117     -23.139 -20.977  -3.635  1.00 20.52           C
ANISOU 1551  CG1 VAL B 117     2025   2510   3261    628    222    607       C
ATOM   1552  CG2 VAL B 117     -21.713 -23.000  -3.333  1.00 14.16           C
ANISOU 1552  CG2 VAL B 117     1291   1760   2329    479    256    582       C
ATOM   1553  N   ARG B 118     -26.016 -21.532  -2.088  1.00 25.00           N
ANISOU 1553  N   ARG B 118     2234   3151   4112    668    392    549       N
ATOM   1554  CA  ARG B 118     -27.396 -21.065  -2.212  1.00 29.69           C
ANISOU 1554  CA  ARG B 118     2648   3770   4862    747    373    550       C
ATOM   1555  C   ARG B 118     -27.418 -19.547  -2.222  1.00 24.17           C
ANISOU 1555  C   ARG B 118     2021   2997   4164    882    372    554       C
ATOM   1556  O   ARG B 118     -26.516 -18.892  -1.697  1.00 22.43           O
ANISOU 1556  O   ARG B 118     1985   2698   3842    897    448    542       O
ATOM   1557  CB  ARG B 118     -28.299 -21.572  -1.073  1.00 35.58           C
ANISOU 1557  CB  ARG B 118     3282   4530   5706    720    553    512       C
ATOM   1558  CG  ARG B 118     -28.177 -23.061  -0.775  1.00 51.68           C
ANISOU 1558  CG  ARG B 118     5303   6612   7721    576    598    497       C
ATOM   1559  CD  ARG B 118     -28.571 -23.928  -1.988  1.00 61.85           C
ANISOU 1559  CD  ARG B 118     6442   7985   9072    500    397    523       C
ATOM   1560  NE  ARG B 118     -28.405 -25.373  -1.776  1.00 64.95           N
ANISOU 1560  NE  ARG B 118     6835   8412   9432    352    424    508       N
ATOM   1561  CZ  ARG B 118     -28.935 -26.092  -0.785  1.00 67.57           C
ANISOU 1561  CZ  ARG B 118     7128   8740   9804    278    595    474       C
ATOM   1562  NH1 ARG B 118     -29.737 -25.539   0.117  1.00 70.09           N
ANISOU 1562  NH1 ARG B 118     7388   9031  10214    341    767    457       N
ATOM   1563  NH2 ARG B 118     -28.680 -27.394  -0.715  1.00 66.23           N
ANISOU 1563  NH2 ARG B 118     6995   8591   9580    139    597    460       N
ATOM   1564  N   ARG B 119     -28.457 -18.994  -2.837  1.00 23.42           N
ANISOU 1564  N   ARG B 119     1785   2925   4188    981    269    566       N
ATOM   1565  CA  ARG B 119     -28.610 -17.535  -2.879  1.00 37.11           C
ANISOU 1565  CA  ARG B 119     3585   4582   5933   1128    257    567       C
ATOM   1566  C   ARG B 119     -28.792 -16.901  -1.505  1.00 45.50           C
ANISOU 1566  C   ARG B 119     4692   5581   7016   1183    472    527       C
ATOM   1567  O   ARG B 119     -29.632 -17.340  -0.723  1.00 49.80           O
ANISOU 1567  O   ARG B 119     5101   6161   7661   1180    608    502       O
ATOM   1568  CB  ARG B 119     -29.788 -17.155  -3.755  1.00 45.84           C
ANISOU 1568  CB  ARG B 119     4520   5728   7169   1245     93    580       C
ATOM   1569  CG  ARG B 119     -29.470 -17.256  -5.212  1.00 52.36           C
ANISOU 1569  CG  ARG B 119     5415   6564   7915   1244   -149    625       C
ATOM   1570  CD  ARG B 119     -28.983 -15.921  -5.754  1.00 57.67           C
ANISOU 1570  CD  ARG B 119     6292   7125   8497   1360   -230    649       C
ATOM   1571  NE  ARG B 119     -30.003 -15.235  -6.546  1.00 61.14           N
ANISOU 1571  NE  ARG B 119     6658   7563   9007   1528   -406    661       N
ATOM   1572  CZ  ARG B 119     -29.799 -14.074  -7.158  1.00 60.54           C
ANISOU 1572  CZ  ARG B 119     6765   7379   8857   1654   -512    685       C
ATOM   1573  NH1 ARG B 119     -28.619 -13.482  -7.057  1.00 58.33           N
ANISOU 1573  NH1 ARG B 119     6725   6978   8459   1596   -451    700       N
ATOM   1574  NH2 ARG B 119     -30.765 -13.507  -7.869  1.00 62.72           N
ANISOU 1574  NH2 ARG B 119     6987   7667   9178   1833   -675    703       N
TER
HETATM 1575  N   NO3 L   1      -4.160 -35.113   3.005  1.00 12.67           N
HETATM 1576  O1  NO3 L   1      -3.994 -33.848   3.019  1.00 10.13           O
HETATM 1577  O2  NO3 L   1      -3.933 -35.802   4.028  1.00 10.19           O
HETATM 1578  O3  NO3 L   1      -4.482 -35.678   1.927  1.00 15.34           O
HETATM 1579  N   NO3 L   2     -17.633 -33.937  -3.698  1.00 14.01           N
HETATM 1580  O1  NO3 L   2     -17.252 -34.855  -2.957  1.00 15.04           O
HETATM 1581  O2  NO3 L   2     -17.868 -34.280  -4.905  1.00 12.37           O
HETATM 1582  O3  NO3 L   2     -17.767 -32.749  -3.255  1.00  8.86           O
HETATM 1583  N   NO3 L   3       1.492 -19.017  19.999  1.00 21.81           N
HETATM 1584  O1  NO3 L   3       0.578 -18.151  19.784  1.00 18.77           O
HETATM 1585  O2  NO3 L   3       2.265 -19.350  19.026  1.00 24.33           O
HETATM 1586  O3  NO3 L   3       1.664 -19.539  21.141  1.00 19.92           O
TER
HETATM 1835 NA    NA X   1      -9.218 -20.680 -15.097  1.00 14.19      ION Na
HETATM 1836 NA    NA X   2     -12.927 -26.195  18.235  1.00 11.68      ION Na
HETATM 1837 NA    NA X   3      -9.975 -31.083  -3.770  0.49 24.56      ION Na
HETATM 1838 NA    NA X   4     -11.750 -32.553   3.999  0.28 12.33      ION Na
TER
HETATM 1591  O   HOH S   1     -13.521 -22.757   0.543  1.00  7.52           O
HETATM 1592  O   HOH S   2      -7.957 -22.415   6.239  1.00  6.18           O
HETATM 1593  O   HOH S   3      -8.160 -23.151   2.868  1.00  7.80           O
HETATM 1594  O   HOH S   4      -4.436 -28.912   6.030  1.00  7.53           O
HETATM 1595  O   HOH S   5     -13.745 -20.875  -2.404  1.00  7.76           O
HETATM 1596  O   HOH S   6     -17.279 -27.027  -4.243  1.00  8.97           O
HETATM 1597  O   HOH S   7     -12.716 -28.479 -10.113  1.00 12.22           O
HETATM 1598  O   HOH S   8      -7.478 -22.829 -12.123  1.00 12.35           O
HETATM 1599  O   HOH S   9     -14.516 -27.416  14.622  1.00 10.61           O
HETATM 1600  O   HOH S  10      -8.689 -30.362  13.318  1.00 10.52           O
HETATM 1601  O   HOH S  11      -1.658 -24.928  -0.673  1.00 12.10           O
HETATM 1602  O   HOH S  12     -14.720 -22.138   4.665  1.00 12.08           O
HETATM 1603  O   HOH S  13      -9.159 -32.090  10.906  1.00 11.88           O
HETATM 1604  O   HOH S  14      -5.932 -25.547 -10.185  1.00 12.70           O
HETATM 1605  O   HOH S  15     -15.886 -29.324  11.893  1.00 13.15           O
HETATM 1606  O   HOH S  16     -13.334 -26.121 -11.625  1.00 13.01           O
HETATM 1607  O   HOH S  17     -19.551 -29.529   9.057  1.00 15.94           O
HETATM 1608  O   HOH S  18     -19.884 -25.627   3.272  1.00 13.20           O
HETATM 1609  O   HOH S  19      -6.769 -25.125 -14.755  1.00 17.48           O
HETATM 1610  O   HOH S  20      -3.311 -11.774 -14.884  1.00 18.99           O
HETATM 1611  O   HOH S  21      -4.607 -22.887 -10.266  1.00 17.60           O
HETATM 1612  O   HOH S  22     -24.335 -20.144   0.101  1.00 20.79           O
HETATM 1613  O   HOH S  23      -2.182 -26.473  -7.426  1.00 16.43           O
HETATM 1614  O   HOH S  24      -6.805 -20.880  -0.719  1.00 19.68           O
HETATM 1615  O   HOH S  25     -10.907 -32.231  -1.572  1.00 22.24           O
HETATM 1616  O   HOH S  26      -4.523 -19.466 -19.907  1.00 19.69           O
HETATM 1617  O   HOH S  27     -17.241 -27.029  12.754  1.00 18.11           O
HETATM 1618  O   HOH S  28      -8.652 -10.166  -2.043  1.00 19.85           O
HETATM 1619  O   HOH S  29     -27.782 -16.228 -10.224  1.00 29.75           O
HETATM 1620  O   HOH S  30     -19.669 -26.339 -14.576  1.00 26.23           O
HETATM 1621  O   HOH S  31      -2.273  -9.171 -17.250  1.00 22.39           O
HETATM 1622  O   HOH S  32      -9.469 -28.930  -3.474  1.00 20.46           O
HETATM 1623  O   HOH S  33     -15.222 -30.365  16.467  1.00 19.07           O
HETATM 1624  O   HOH S  34     -18.930 -24.009  11.153  1.00 23.31           O
HETATM 1625  O   HOH S  35      -1.954 -12.206   6.113  1.00 20.71           O
HETATM 1626  O   HOH S  36     -12.307 -30.386   4.572  1.00 24.94           O
HETATM 1627  O   HOH S  37      -3.342 -23.640 -16.415  1.00 25.32           O
HETATM 1628  O   HOH S  38     -12.979 -12.022   9.408  1.00 20.39           O
HETATM 1629  O   HOH S  39     -22.816 -23.540   1.685  1.00 23.07           O
HETATM 1630  O   HOH S  40     -14.817 -30.071  13.986  1.00 27.65           O
HETATM 1631  O   HOH S  41     -14.844 -21.260  27.507  1.00 25.04           O
HETATM 1632  O   HOH S  42     -13.222 -27.491 -14.063  1.00 23.65           O
HETATM 1633  O   HOH S  43       5.970 -23.959  15.900  1.00 22.09           O
HETATM 1634  O   HOH S  44      -7.325 -25.768 -12.248  1.00 31.45           O
HETATM 1635  O   HOH S  45       4.028 -27.449   8.054  1.00 24.85           O
HETATM 1636  O   HOH S  46     -13.396 -31.019 -10.510  1.00 22.13           O
HETATM 1637  O   HOH S  47     -23.160 -39.432  -4.703  1.00 25.33           O
HETATM 1638  O   HOH S  48     -21.507 -23.500   4.444  1.00 24.75           O
HETATM 1639  O   HOH S  49      -6.577 -12.266  27.271  1.00 26.78           O
HETATM 1640  O   HOH S  50     -10.340 -28.822 -11.464  1.00 29.25           O
HETATM 1641  O   HOH S  51      -0.918  -9.197  16.118  1.00 29.29           O
HETATM 1642  O   HOH S  52      -8.758 -32.489  15.038  1.00 28.81           O
HETATM 1643  O   HOH S  53      -2.609 -31.580  16.117  1.00 21.83           O
HETATM 1644  O   HOH S  54      -6.315 -34.883  12.418  1.00 28.79           O
HETATM 1645  O   HOH S  55     -27.790 -27.662  -7.248  1.00 33.95           O
HETATM 1646  O   HOH S  56      -8.375 -34.675  10.465  1.00 22.24           O
HETATM 1647  O   HOH S  57      -7.121 -29.665  -3.027  1.00 23.39           O
HETATM 1648  O   HOH S  58       1.255 -23.709   1.572  1.00 22.90           O
HETATM 1649  O   HOH S  59     -27.781 -18.715 -11.674  1.00 25.63           O
HETATM 1650  O   HOH S  60     -19.392 -11.166   1.401  1.00 28.66           O
HETATM 1651  O   HOH S  61      -3.313  -5.276 -17.661  1.00 31.11           O
HETATM 1652  O   HOH S  62      -5.127 -17.216   0.623  1.00 22.76           O
HETATM 1653  O   HOH S  63     -14.565 -30.979   3.722  1.00 29.55           O
HETATM 1654  O   HOH S  64      -2.793 -20.886  -7.977  1.00 22.68           O
HETATM 1655  O   HOH S  65      -8.984 -11.485  26.401  1.00 26.70           O
HETATM 1656  O   HOH S  66      -0.233 -22.493  -1.199  1.00 23.00           O
HETATM 1657  O   HOH S  67      -7.733 -13.161 -22.217  1.00 24.55           O
HETATM 1658  O   HOH S  68       2.844  -9.897  21.359  1.00 27.30           O
HETATM 1659  O   HOH S  69      -5.183 -10.583  24.326  1.00 27.98           O
HETATM 1660  O   HOH S  70      -8.436 -31.634  18.753  1.00 36.78           O
HETATM 1661  O   HOH S  71     -25.588 -24.996  -5.802  1.00 20.86           O
HETATM 1662  O   HOH S  72     -17.294 -20.228  17.210  1.00 31.91           O
HETATM 1663  O   HOH S  73       3.724 -13.636  17.947  1.00 33.01           O
HETATM 1664  O   HOH S  74      -4.669 -16.959  31.548  1.00 41.21           O
HETATM 1665  O   HOH S  75      -8.446  -5.831 -21.442  1.00 31.40           O
HETATM 1666  O   HOH S  76       7.960 -27.119  16.162  1.00 31.75           O
HETATM 1667  O   HOH S  77      -3.916 -22.873 -12.822  1.00 32.41           O
HETATM 1668  O   HOH S  78      -3.984  -8.787  22.430  1.00 29.77           O
HETATM 1669  O   HOH S  79      -1.420 -27.816  23.110  1.00 35.33           O
HETATM 1670  O   HOH S  80       6.068 -28.899   7.796  1.00 37.81           O
HETATM 1671  O   HOH S  81      -0.500 -33.263   0.451  1.00 26.71           O
HETATM 1672  O   HOH S  82     -19.815 -27.802  11.082  1.00 27.87           O
HETATM 1673  O   HOH S  83     -20.953 -21.152   6.074  1.00 32.30           O
HETATM 1674  O   HOH S  84      -5.142  -4.366 -15.206  1.00 35.56           O
HETATM 1675  O   HOH S  85     -12.277 -33.015  16.192  1.00 36.69           O
HETATM 1676  O   HOH S  86      -7.773  -4.048 -19.773  1.00 32.52           O
HETATM 1677  O   HOH S  87     -18.913 -29.188  18.363  1.00 27.01           O
HETATM 1678  O   HOH S  88     -13.279 -26.143 -16.297  1.00 28.12           O
HETATM 1679  O   HOH S  89       4.337 -17.740   5.505  1.00 34.82           O
HETATM 1680  O   HOH S  90     -11.586 -28.760  25.197  1.00 38.85           O
HETATM 1681  O   HOH S  91       3.238  -9.092  18.797  1.00 49.92           O
HETATM 1682  O   HOH S  92      -8.064 -10.015  24.135  1.00 31.62           O
HETATM 1683  O   HOH S  93      -0.700 -17.551   2.377  1.00 31.21           O
HETATM 1684  O   HOH S  94      -5.576 -27.338 -15.454  1.00 32.93           O
HETATM 1685  O   HOH S  95     -11.659 -32.086 -11.990  1.00 22.86           O
HETATM 1686  O   HOH S  96      -0.364  -9.169  13.137  1.00 37.00           O
HETATM 1687  O   HOH S  97      -9.839 -27.911 -15.113  1.00 33.77           O
HETATM 1688  O   HOH S  98     -19.183 -17.509  21.092  1.00 33.84           O
HETATM 1689  O   HOH S  99     -25.154 -25.418 -13.655  1.00 34.95           O
HETATM 1690  O   HOH S 100     -21.956 -30.676   9.141  1.00 32.36           O
HETATM 1691  O   HOH S 101     -10.915 -20.751 -22.350  1.00 38.94           O
HETATM 1692  O   HOH S 102     -12.220 -31.880  13.280  1.00 30.82           O
HETATM 1693  O   HOH S 103     -21.617  -1.781 -22.007  1.00 43.36           O
HETATM 1694  O   HOH S 104     -17.822 -27.997 -15.595  1.00 38.40           O
HETATM 1695  O   HOH S 105      -1.637 -32.089  13.329  1.00 39.79           O
HETATM 1696  O   HOH S 106      -0.357 -14.301  28.518  1.00 27.74           O
HETATM 1697  O   HOH S 107     -30.066 -21.350 -12.839  1.00 32.62           O
HETATM 1698  O   HOH S 108     -18.570 -16.884  13.991  1.00 35.52           O
HETATM 1699  O   HOH S 109       2.158 -38.438   5.644  1.00 41.96           O
HETATM 1700  O   HOH S 110      -4.139 -17.861  -3.358  1.00 33.16           O
HETATM 1701  O   HOH S 111      -0.369  -9.003   6.442  1.00 48.65           O
HETATM 1702  O   HOH S 112     -30.114 -19.393  -7.559  1.00 36.28           O
HETATM 1703  O   HOH S 113      -1.130 -12.402   3.165  1.00 35.80           O
HETATM 1704  O   HOH S 114     -27.884 -26.261  -5.642  1.00 24.83           O
HETATM 1705  O   HOH S 115     -15.431 -32.345  24.328  1.00 44.44           O
HETATM 1706  O   HOH S 116       2.663 -20.904   4.452  1.00 26.59           O
HETATM 1707  O   HOH S 117     -21.426 -32.523   0.000  1.00 31.77           O
HETATM 1708  O   HOH S 118       0.930 -34.871   8.180  1.00 38.06           O
HETATM 1709  O   HOH S 119      -3.720 -19.032  -1.851  1.00 40.64           O
HETATM 1710  O   HOH S 120       4.048 -38.967   1.209  1.00 39.59           O
HETATM 1711  O   HOH S 121       1.509 -40.404   2.180  1.00 35.77           O
HETATM 1712  O   HOH S 122       2.213 -14.904 -10.125  1.00 41.09           O
HETATM 1713  O   HOH S 123      -2.176 -18.197  -5.916  1.00 37.39           O
HETATM 1714  O   HOH S 124       7.867 -15.394   7.862  1.00 33.92           O
HETATM 1715  O   HOH S 125     -24.259  -8.458 -23.275  1.00 30.78           O
HETATM 1716  O   HOH S 126      -0.723 -19.721  -1.838  1.00 34.66           O
HETATM 1717  O   HOH S 127     -24.059 -36.130  -6.951  1.00 36.25           O
HETATM 1718  O   HOH S 128     -10.025 -32.014  24.488  1.00 44.33           O
HETATM 1719  O   HOH S 129     -17.837 -26.434  22.988  1.00 41.75           O
HETATM 1720  O   HOH S 130      -3.549  -7.818  16.164  1.00 41.66           O
HETATM 1721  O   HOH S 131     -11.141 -35.223  14.022  1.00 38.62           O
HETATM 1722  O   HOH S 132      -9.564 -27.511 -12.229  1.00 38.45           O
HETATM 1723  O   HOH S 133      -6.188 -22.892  -2.061  1.00 29.82           O
HETATM 1724  O   HOH S 134      -4.668 -33.299  16.658  1.00 28.82           O
HETATM 1725  O   HOH S 135      -7.328  -9.423  16.059  1.00 48.36           O
HETATM 1726  O   HOH S 136     -12.907  -9.752  10.202  1.00 41.03           O
HETATM 1727  O   HOH S 137     -12.335  -3.398 -17.427  1.00 35.80           O
HETATM 1728  O   HOH S 138       1.750 -11.772  26.918  1.00 38.70           O
HETATM 1729  O   HOH S 139     -19.683 -18.655  22.666  1.00 43.30           O
HETATM 1730  O   HOH S 140     -10.560 -33.180  20.199  1.00 35.20           O
HETATM 1731  O   HOH S 141      -3.141 -28.766  24.984  1.00 43.22           O
HETATM 1732  O   HOH S 142       8.397 -30.278  10.481  1.00 53.13           O
HETATM 1733  O   HOH S 143       1.958 -13.152  -9.979  1.00 42.29           O
HETATM 1734  O   HOH S 144       0.190 -37.562   8.034  1.00 30.73           O
HETATM 1735  O   HOH S 145      -2.141 -29.768  20.961  1.00 25.49           O
HETATM 1736  O   HOH S 146     -16.224 -18.120   4.448  1.00 29.50           O
HETATM 1737  O   HOH S 147     -18.236 -27.594  14.858  1.00 36.28           O
HETATM 1738  O   HOH S 148     -25.724 -38.055  -3.596  1.00 35.88           O
HETATM 1739  O   HOH S 149     -16.863  -2.436 -12.045  1.00 42.81           O
HETATM 1740  O   HOH S 150     -20.667 -17.808   2.934  1.00 31.12           O
HETATM 1741  O   HOH S 151     -23.452 -27.628 -13.169  1.00 56.06           O
HETATM 1742  O   HOH S 152     -15.506 -30.415 -12.779  1.00 41.90           O
HETATM 1743  O   HOH S 153     -23.850 -39.428  -7.917  1.00 36.07           O
HETATM 1744  O   HOH S 154       5.770 -30.841   2.154  1.00 44.53           O
HETATM 1745  O   HOH S 155     -30.453 -19.818 -11.619  1.00 36.86           O
HETATM 1746  O   HOH S 156      -4.376 -33.323   0.644  1.00 50.13           O
HETATM 1747  O   HOH S 157       8.191 -23.482   8.589  1.00 38.11           O
HETATM 1748  O   HOH S 158     -20.849  -9.067 -24.002  1.00 47.17           O
HETATM 1749  O   HOH S 159     -21.251 -16.440  19.793  1.00 48.27           O
HETATM 1750  O   HOH S 160      -7.895 -10.112  13.990  1.00 54.46           O
HETATM 1751  O   HOH S 161      -5.985  -7.849  11.236  1.00 51.00           O
HETATM 1752  O   HOH S 162      -2.812 -11.210  27.988  1.00 45.27           O
HETATM 1753  O   HOH S 163     -19.725 -32.523   0.000  1.00 42.65           O
HETATM 1754  O   HOH S 164     -15.823 -31.726   0.721  1.00 36.12           O
HETATM 1755  O   HOH S 165     -19.331 -29.604  21.053  1.00 33.46           O
HETATM 1756  O   HOH S 166      -5.234  -3.810 -18.658  1.00 35.52           O
HETATM 1757  O   HOH S 167      -8.860 -10.015  21.830  1.00 44.26           O
HETATM 1758  O   HOH S 168      -5.184  -9.008  17.768  1.00 40.51           O
HETATM 1759  O   HOH S 169     -16.830  -7.515  13.213  1.00 43.65           O
HETATM 1760  O   HOH S 170     -24.036 -23.448 -16.139  1.00 50.08           O
HETATM 1761  O   HOH S 171       5.946 -30.665   8.878  1.00 38.79           O
HETATM 1762  O   HOH S 172     -24.304  -6.328 -20.298  1.00 30.03           O
HETATM 1763  O   HOH S 173     -24.701  -8.838 -13.934  1.00 48.74           O
HETATM 1764  O   HOH S 174     -18.234 -19.091 -22.883  1.00 44.25           O
HETATM 1765  O   HOH S 175      -0.443 -33.511   9.939  1.00 36.27           O
HETATM 1766  O   HOH S 176     -20.716  -7.122 -22.786  1.00 42.54           O
HETATM 1767  O   HOH S 177     -29.381 -27.982  -4.687  1.00 42.80           O
HETATM 1768  O   HOH S 178       0.283 -18.689  -4.503  1.00 49.04           O
HETATM 1769  O   HOH S 179     -12.701 -34.717  18.514  1.00 41.36           O
HETATM 1770  O   HOH S 180     -23.586 -12.190 -13.924  1.00 45.16           O
HETATM 1771  O   HOH S 181     -16.281  -9.323   7.939  1.00 46.36           O
HETATM 1772  O   HOH S 182     -17.366 -32.523   0.000  1.00 31.66           O
HETATM 1773  O   HOH S 183       5.702  -8.527  17.887  1.00 41.98           O
HETATM 1774  O   HOH S 184      -7.077  -4.137 -13.094  1.00 42.13           O
HETATM 1775  O   HOH S 185      -4.755  -8.521   0.605  1.00 46.94           O
HETATM 1776  O   HOH S 186      -9.594 -24.880 -22.294  1.00 50.08           O
HETATM 1777  O   HOH S 187      -6.288 -33.327   0.752  1.00 49.90           O
HETATM 1778  O   HOH S 188      -3.102 -31.594  21.188  1.00 46.84           O
HETATM 1779  O   HOH S 189     -23.110 -10.060 -11.856  1.00 35.49           O
HETATM 1780  O   HOH S 190       8.134 -16.200  16.595  1.00 51.83           O
HETATM 1781  O   HOH S 191       8.305 -23.289  11.923  1.00 43.29           O
HETATM 1782  O   HOH S 192     -13.707 -23.993  27.573  1.00 53.65           O
HETATM 1783  O   HOH S 193     -15.862   1.740  -8.330  1.00 52.28           O
HETATM 1784  O   HOH S 194     -12.619  -4.064 -13.162  1.00 48.31           O
HETATM 1785  O   HOH S 195      -5.739  -7.815  20.331  1.00 45.62           O
HETATM 1786  O   HOH S 196       2.121  -8.166  17.665  1.00 50.30           O
HETATM 1787  O   HOH S 197     -11.227 -20.991   2.444  1.00 29.71           O
HETATM 1788  O   HOH S 198     -16.443 -32.676  16.228  1.00 27.71           O
HETATM 1789  O   HOH S 199     -21.260  -4.321 -18.940  1.00 35.61           O
HETATM 1790  O   HOH S 200      -6.832 -16.286  30.741  1.00 36.14           O
HETATM 1791  O   HOH S 201     -15.979  -3.103 -14.494  1.00 36.09           O
HETATM 1792  O   HOH S 202       3.006 -30.572  15.585  1.00 33.09           O
HETATM 1793  O   HOH S 203     -25.139  -8.916 -10.324  1.00 35.61           O
HETATM 1794  O   HOH S 204     -20.245 -12.078   3.775  1.00 38.54           O
HETATM 1795  O   HOH S 205       8.740 -25.293  14.862  1.00 50.38           O
HETATM 1796  O   HOH S 206     -22.296 -21.511   3.861  1.00 48.62           O
HETATM 1797  O   HOH S 207     -19.200 -11.906  21.464  1.00 59.59           O
HETATM 1798  O   HOH S 208     -30.016 -20.839  -4.907  1.00 39.32           O
HETATM 1799  O   HOH S 209     -11.497 -18.319 -22.738  1.00 45.29           O
HETATM 1800  O   HOH S 210     -25.574  -5.522 -11.712  1.00 42.01           O
HETATM 1801  O   HOH S 211       1.265 -39.223   9.816  1.00 50.80           O
HETATM 1802  O   HOH S 212     -12.782 -14.358 -23.242  1.00 43.22           O
HETATM 1803  O   HOH S 213      -4.198 -26.692 -13.150  1.00 45.80           O
HETATM 1804  O   HOH S 214      -8.241 -20.302  30.609  1.00 46.09           O
HETATM 1805  O   HOH S 215     -18.163   2.908  -9.108  1.00 56.83           O
HETATM 1806  O   HOH S 216     -21.512 -30.112  -9.483  1.00 49.82           O
HETATM 1807  O   HOH S 217      -6.717 -33.257  18.743  1.00 41.74           O
HETATM 1808  O   HOH S 218       1.805  -9.068  12.278  1.00 49.79           O
HETATM 1809  O   HOH S 219      -2.233 -24.322  -9.150  1.00 40.53           O
HETATM 1810  O   HOH S 220     -27.479 -36.749  -2.057  1.00 47.89           O
HETATM 1811  O   HOH S 221      -7.997 -29.279 -17.814  1.00 38.36           O
HETATM 1812  O   HOH S 222       2.132 -41.859   5.346  1.00 41.41           O
HETATM 1813  O   HOH S 223      -2.805  -0.227  -7.989  1.00 49.78           O
HETATM 1814  O   HOH S 224     -13.416 -30.275  26.418  1.00 51.05           O
HETATM 1815  O   HOH S 225     -30.105 -29.933 -11.704  1.00 45.63           O
HETATM 1816  O   HOH S 226      -7.384  -9.665  12.507  1.00 63.13           O
HETATM 1817  O   HOH S 227     -30.994 -11.383  -9.230  1.00 47.61           O
HETATM 1818  O   HOH S 228     -12.360 -26.211  26.408  1.00 47.71           O
HETATM 1819  O   HOH S 229      -5.640  -3.706  24.713  1.00 53.34           O
HETATM 1820  O   HOH S 230     -20.893 -25.832  11.470  1.00 44.01           O
HETATM 1821  O   HOH S 231     -15.435  -5.825 -22.997  1.00 44.18           O
HETATM 1822  O   HOH S 232     -21.343 -18.506 -20.147  1.00 39.51           O
HETATM 1823  O   HOH S 233     -10.106  -8.770  12.986  1.00 51.21           O
HETATM 1824  O   HOH S 234     -26.138 -16.638  -0.026  1.00 48.77           O
HETATM 1825  O   HOH S 235     -31.832 -14.639  -1.357  1.00 53.43           O
HETATM 1826  O   HOH S 236     -15.158 -20.247 -26.453  1.00 48.44           O
TER
END
