# Supplementary material for: Structural analysis of missense mutations occurring in the DNA-binding domain of HSF4 associated with congenital cataracts
Source: J Struct Biol X. 2019 Nov 15;4:100015. doi: 10.1016/j.yjsbx.2019.100015 (PMC7337047; doi:10.1016/j.yjsbx.2019.100015)
Supplement: Supplementary data 3 [file mmc3.zip]

Archive with 1 entries (1 files):
- HSF4-01_refine_051.pdb
