# Supplementary material for: Structural analysis of missense mutations occurring in the DNA-binding domain of HSF4 associated with congenital cataracts
Source: J Struct Biol X. 2019 Nov 15;4:100015. doi: 10.1016/j.yjsbx.2019.100015 (PMC7337047; doi:10.1016/j.yjsbx.2019.100015)
Supplement: Supplementary data 3 [file mmc3.zip › HSF4-01_refine_051.pdb]

REMARK Date 2018-04-03 Time 18:19:16 CST +0800 (1522750756.52 s)
REMARK PHENIX refinement
REMARK 
REMARK ****************** INPUT FILES AND LABELS ******************************
REMARK Reflections:
REMARK   file name      : /home/zaiyu/HSF4/output.mtz
REMARK   labels         : ['IMEAN,SIGIMEAN']
REMARK R-free flags:
REMARK   file name      : /home/zaiyu/HSF4/output.mtz
REMARK   label          : FreeR_flag
REMARK   test_flag_value: 0
REMARK Model file name(s): 
REMARK   /home/zaiyu/HSF4/refmac_refine-2.pdb
REMARK 
REMARK ******************** REFINEMENT SUMMARY: QUICK FACTS *******************
REMARK Start: r_work = 0.1501 r_free = 0.1650 bonds = 0.012 angles = 1.229
REMARK Final: r_work = 0.1328 r_free = 0.1514 bonds = 0.007 angles = 0.903
REMARK ************************************************************************
REMARK 
REMARK ****************** REFINEMENT STATISTICS STEP BY STEP ******************
REMARK leading digit, like 1_, means number of macro-cycle                     
REMARK 0    : statistics at the very beginning when nothing is done yet        
REMARK 1_bss: bulk solvent correction and/or (anisotropic) scaling             
REMARK 1_xyz: refinement of coordinates                                        
REMARK 1_adp: refinement of ADPs (Atomic Displacement Parameters)              
REMARK 1_wat: ordered solvent update (add / remove)                            
REMARK 1_occ: refinement of occupancies                                        
REMARK ------------------------------------------------------------------------
REMARK  stage       r-work r-free bonds angles b_min b_max b_ave n_water shift
REMARK       0    : 0.3875 0.2286 0.012  1.23   1.0 100.8  23.0 127      0.000
REMARK       1_bss: 0.1501 0.1650 0.012  1.23   0.8 100.6  22.8 127      0.000
REMARK 1_settarget: 0.1501 0.1650 0.012  1.23   0.8 100.6  22.8 127      0.000
REMARK       1_nqh: 0.1501 0.1650 0.012  1.23   0.8 100.6  22.8 127      0.000
REMARK      1_sotr: 0.1501 0.1650 0.012  1.23   0.8 100.6  22.8 127      0.000
REMARK    1_ncsrot: 0.1501 0.1650 0.012  1.23   0.8 100.6  22.8 127      0.000
REMARK    1_weight: 0.1501 0.1650 0.012  1.23   0.8 100.6  22.8 127      0.000
REMARK    1_xyzrec: 0.1534 0.1718 0.005  0.74   0.8 100.6  22.8 127      0.066
REMARK       1_adp: 0.1533 0.1717 0.005  0.74   0.8 100.6  22.8 127      0.066
REMARK       1_occ: 0.1522 0.1690 0.005  0.74   0.8 100.6  22.8 127      0.066
REMARK       2_bss: 0.1514 0.1685 0.005  0.74   0.6 100.5  22.6 127      0.066
REMARK 2_settarget: 0.1514 0.1685 0.005  0.74   0.6 100.5  22.6 127      0.066
REMARK 2_updatecdl: 0.1514 0.1685 0.005  0.75   0.6 100.5  22.6 127      0.066
REMARK       2_nqh: 0.1514 0.1685 0.005  0.75   0.6 100.5  22.6 127      0.066
REMARK       2_sol: 0.1523 0.1674 0.005  0.75   0.6  89.2  23.0 115       n/a
REMARK       2_ion: 0.1523 0.1674 0.005  0.75   0.6  89.2  23.0 115       n/a
REMARK   2_realsrl: 0.1525 0.1676 0.005  0.76   0.6  89.2  23.0 115       n/a
REMARK    2_ncsrot: 0.1525 0.1676 0.005  0.76   0.6  89.2  23.0 115       n/a
REMARK    2_weight: 0.1525 0.1676 0.005  0.76   0.6  89.2  23.0 115       n/a
REMARK    2_xyzrec: 0.1508 0.1700 0.005  0.72   0.6  89.2  23.0 115       n/a
REMARK  2_realsrl2: 0.1508 0.1700 0.005  0.72   0.6  89.2  23.0 115       n/a
REMARK       2_adp: 0.1508 0.1700 0.005  0.72   0.6  89.2  23.0 115       n/a
REMARK       2_occ: 0.1516 0.1707 0.005  0.72   0.6  89.2  23.0 115       n/a
REMARK       3_bss: 0.1513 0.1703 0.005  0.72   0.6  89.1  22.9 115       n/a
REMARK 3_settarget: 0.1513 0.1703 0.005  0.72   0.6  89.1  22.9 115       n/a
REMARK 3_updatecdl: 0.1513 0.1703 0.005  0.72   0.6  89.1  22.9 115       n/a
REMARK       3_nqh: 0.1513 0.1702 0.005  0.72   0.6  89.1  22.9 115       n/a
REMARK       3_sol: 0.1509 0.1652 0.005  0.72   0.6  89.1  23.6 134       n/a
REMARK       3_ion: 0.1510 0.1652 0.005  0.72   0.6  89.1  23.6 134       n/a
REMARK   3_realsrl: 0.1528 0.1662 0.005  0.74   0.6  89.1  23.6 134       n/a
REMARK    3_ncsrot: 0.1528 0.1662 0.005  0.74   0.6  89.1  23.6 134       n/a
REMARK    3_weight: 0.1528 0.1662 0.005  0.74   0.6  89.1  23.6 134       n/a
REMARK    3_xyzrec: 0.1476 0.1611 0.012  1.27   0.6  89.1  23.6 134       n/a
REMARK  3_realsrl2: 0.1476 0.1611 0.012  1.27   0.6  89.1  23.6 134       n/a
REMARK       3_adp: 0.1331 0.1514 0.012  1.27   6.3  85.5  24.1 134       n/a
REMARK       3_occ: 0.1328 0.1511 0.012  1.27   6.3  85.5  24.1 134       n/a
REMARK       4_bss: 0.1329 0.1513 0.012  1.27   6.3  85.4  24.0 134       n/a
REMARK 4_settarget: 0.1329 0.1513 0.012  1.27   6.3  85.4  24.0 134       n/a
REMARK 4_updatecdl: 0.1329 0.1513 0.012  1.26   6.3  85.4  24.0 134       n/a
REMARK       4_nqh: 0.1329 0.1513 0.012  1.26   6.3  85.4  24.0 134       n/a
REMARK       4_sol: 0.1336 0.1520 0.012  1.26   6.3  85.4  23.7 129       n/a
REMARK       4_ion: 0.1336 0.1520 0.012  1.26   6.3  85.4  23.7 129       n/a
REMARK   4_realsrl: 0.1335 0.1518 0.012  1.27   6.3  85.4  23.7 129       n/a
REMARK    4_ncsrot: 0.1335 0.1518 0.012  1.27   6.3  85.4  23.7 129       n/a
REMARK    4_weight: 0.1335 0.1518 0.012  1.27   6.3  85.4  23.7 129       n/a
REMARK    4_xyzrec: 0.1334 0.1527 0.006  0.87   6.3  85.4  23.7 129       n/a
REMARK  4_realsrl2: 0.1334 0.1527 0.006  0.87   6.3  85.4  23.7 129       n/a
REMARK       4_adp: 0.1325 0.1520 0.006  0.87   6.4  82.1  23.7 129       n/a
REMARK       4_occ: 0.1324 0.1520 0.006  0.87   6.4  82.1  23.7 129       n/a
REMARK       5_bss: 0.1326 0.1514 0.006  0.87   6.3  82.0  23.7 129       n/a
REMARK 5_settarget: 0.1326 0.1514 0.006  0.87   6.3  82.0  23.7 129       n/a
REMARK 5_updatecdl: 0.1326 0.1514 0.006  0.87   6.3  82.0  23.7 129       n/a
REMARK       5_nqh: 0.1326 0.1514 0.006  0.87   6.3  82.0  23.7 129       n/a
REMARK       5_sol: 0.1346 0.1510 0.006  0.87   6.3  82.0  23.3 123       n/a
REMARK       5_ion: 0.1346 0.1510 0.006  0.87   6.3  82.0  23.3 123       n/a
REMARK   5_realsrl: 0.1347 0.1511 0.006  0.87   6.3  82.0  23.3 123       n/a
REMARK    5_ncsrot: 0.1347 0.1511 0.006  0.87   6.3  82.0  23.3 123       n/a
REMARK    5_weight: 0.1347 0.1511 0.006  0.87   6.3  82.0  23.3 123       n/a
REMARK    5_xyzrec: 0.1338 0.1516 0.007  0.90   6.3  82.0  23.3 123       n/a
REMARK  5_realsrl2: 0.1338 0.1516 0.007  0.90   6.3  82.0  23.3 123       n/a
REMARK       5_adp: 0.1324 0.1506 0.007  0.90   6.8  79.6  23.4 123       n/a
REMARK       5_occ: 0.1323 0.1506 0.007  0.90   6.8  79.6  23.4 123       n/a
REMARK         end: 0.1328 0.1514 0.007  0.90   6.7  79.5  23.2 120       n/a
REMARK ------------------------------------------------------------------------
REMARK MODEL CONTENT.
REMARK  ELEMENT        ATOM RECORD COUNT   OCCUPANCY SUM
REMARK        C                      501          498.00
REMARK     Na1+                        2            0.87
REMARK        S                        2            2.00
REMARK        O                      263          259.28
REMARK        N                      146          144.43
REMARK    TOTAL                      914          904.58
REMARK -----------------------------------------------------------------------
REMARK r_free_flags.md5.hexdigest 52398485a1f4043a0cd74164028a6555
REMARK 
REMARK IF THIS FILE IS FOR PDB DEPOSITION: REMOVE ALL FROM THIS LINE UP.
REMARK   3
REMARK   3 REFINEMENT.
REMARK   3   PROGRAM     : PHENIX (1.12_2829: ???)
REMARK   3   AUTHORS     : Adams,Afonine,Bunkoczi,Burnley,Chen,Dar,Davis,
REMARK   3               : Draizen,Echols,Gildea,Gros,Grosse-Kunstleve,Headd,
REMARK   3               : Hintze,Hung,Ioerger,Liebschner,McCoy,McKee,Moriarty,
REMARK   3               : Oeffner,Poon,Read,Richardson,Richardson,Sacchettini,
REMARK   3               : Sauter,Sobolev,Storoni,Terwilliger,Williams,Zwart
REMARK   3
REMARK   3  REFINEMENT TARGET : ML
REMARK   3  
REMARK   3  DATA USED IN REFINEMENT.
REMARK   3   RESOLUTION RANGE HIGH (ANGSTROMS) : 1.198   
REMARK   3   RESOLUTION RANGE LOW  (ANGSTROMS) : 38.979  
REMARK   3   MIN(FOBS/SIGMA_FOBS)              : 1.36  
REMARK   3   COMPLETENESS FOR RANGE        (%) : 94.70 
REMARK   3   NUMBER OF REFLECTIONS             : 36700     
REMARK   3   NUMBER OF REFLECTIONS (NON-ANOMALOUS) : 36700     
REMARK   3  
REMARK   3  FIT TO DATA USED IN REFINEMENT.
REMARK   3   R VALUE     (WORKING + TEST SET) : 0.1337
REMARK   3   R VALUE            (WORKING SET) : 0.1328
REMARK   3   FREE R VALUE                     : 0.1514
REMARK   3   FREE R VALUE TEST SET SIZE   (%) : 4.95  
REMARK   3   FREE R VALUE TEST SET COUNT      : 1818      
REMARK   3  
REMARK   3  FIT TO DATA USED IN REFINEMENT (IN BINS).
REMARK   3   BIN  RESOLUTION RANGE  COMPL.    NWORK NFREE   RWORK  RFREE  CCWORK CCFREE
REMARK   3     1 38.9999 -  2.8176    1.00     3008   151  0.1580 0.1771   0.943  0.923
REMARK   3     2  2.8176 -  2.2365    1.00     2847   180  0.1447 0.1629   0.945  0.917
REMARK   3     3  2.2365 -  1.9538    1.00     2830   155  0.1247 0.1455   0.962  0.946
REMARK   3     4  1.9538 -  1.7752    1.00     2844   146  0.1180 0.1243   0.966  0.961
REMARK   3     5  1.7752 -  1.6479    1.00     2811   162  0.1029 0.1279   0.973  0.956
REMARK   3     6  1.6479 -  1.5508    1.00     2809   140  0.0938 0.1146   0.977  0.967
REMARK   3     7  1.5508 -  1.4731    1.00     2848   136  0.0943 0.1198   0.976  0.964
REMARK   3     8  1.4731 -  1.4090    1.00     2818   135  0.0941 0.1185   0.976  0.961
REMARK   3     9  1.4090 -  1.3547    1.00     2786   143  0.1023 0.1313   0.973  0.944
REMARK   3    10  1.3547 -  1.3080    1.00     2803   155  0.1130 0.1111   0.967  0.958
REMARK   3    11  1.3080 -  1.2671    0.98     2755   130  0.1202 0.1532   0.961  0.934
REMARK   3    12  1.2671 -  1.2309    0.82     2310   111  0.1382 0.1592   0.951  0.946
REMARK   3    13  1.2309 -  1.1985    0.51     1413    74  0.1542 0.1907   0.953  0.926
REMARK   3  
REMARK   3  BULK SOLVENT MODELLING.
REMARK   3   METHOD USED        : FLAT BULK SOLVENT MODEL
REMARK   3   SOLVENT RADIUS     : 1.11    
REMARK   3   SHRINKAGE RADIUS   : 0.90    
REMARK   3   GRID STEP FACTOR   : 4.00    
REMARK   3  
REMARK   3  ERROR ESTIMATES.
REMARK   3   COORDINATE ERROR (MAXIMUM-LIKELIHOOD BASED)     : 0.07    
REMARK   3   PHASE ERROR (DEGREES, MAXIMUM-LIKELIHOOD BASED) : 13.23   
REMARK   3  
REMARK   3  STRUCTURE FACTORS CALCULATION ALGORITHM : FFT
REMARK   3  
REMARK   3  RESTRAINTS LIBRARY
REMARK   3    GEOSTD + MON.LIB. + CDL v1.2
REMARK   3  
REMARK   3  DEVIATIONS FROM IDEAL VALUES.
REMARK   3                 RMSD     MAX  COUNT
REMARK   3   BOND      :  0.007   0.041    811
REMARK   3   ANGLE     :  0.903   4.769   1091
REMARK   3   CHIRALITY :  0.086   0.242    112
REMARK   3   PLANARITY :  0.007   0.041    143
REMARK   3   DIHEDRAL  :  2.359  15.973    485
REMARK   3   MIN NONBONDED DISTANCE : 1.634 
REMARK   3  
REMARK   3  MOLPROBITY STATISTICS.
REMARK   3   ALL-ATOM CLASHSCORE : 3.20
REMARK   3   RAMACHANDRAN PLOT:
REMARK   3     OUTLIERS : 0.00  %
REMARK   3     ALLOWED  : 0.00  %
REMARK   3     FAVORED  : 100.00 %
REMARK   3   ROTAMER OUTLIERS : 0.00 %
REMARK   3   CBETA DEVIATIONS : 0
REMARK   3   PEPTIDE PLANE:
REMARK   3     CIS-PROLINE     : 0
REMARK   3     CIS-GENERAL     : 0
REMARK   3     TWISTED PROLINE : 0
REMARK   3     TWISTED GENERAL : 0
REMARK   3  
REMARK   3  ATOMIC DISPLACEMENT PARAMETERS.
REMARK   3   WILSON B : None
REMARK   3   RMS(B_ISO_OR_EQUIVALENT_BONDED) : 2.17
REMARK   3   ATOMS          NUMBER OF ATOMS
REMARK   3                    ISO.  ANISO. 
REMARK   3    ALL         :      0     914
REMARK   3    ALL (NO H)  :      0     914
REMARK   3    SOLVENT     :      0     120
REMARK   3    NON-SOLVENT :      0     794
REMARK   3    HYDROGENS   :      0       0
REMARK   3
CRYST1   44.619   68.229   80.099  90.00  90.00  90.00 I 2 2 2
SCALE1      0.022412  0.000000  0.000000        0.00000
SCALE2      0.000000  0.014657  0.000000        0.00000
SCALE3      0.000000  0.000000  0.012485        0.00000
ATOM      1  N   VAL A  17       5.939   3.294  29.483  1.00 27.15           N
ANISOU    1  N   VAL A  17     2798   3565   3951   -322   -453   1109       N
ATOM      2  CA  VAL A  17       6.806   4.456  29.393  1.00 23.78           C
ANISOU    2  CA  VAL A  17     2427   3068   3542   -581   -393   1168       C
ATOM      3  C   VAL A  17       6.313   5.402  28.281  1.00 21.58           C
ANISOU    3  C   VAL A  17     2002   3042   3155   -568   -405    937       C
ATOM      4  O   VAL A  17       6.215   5.010  27.122  1.00 24.43           O
ANISOU    4  O   VAL A  17     2496   3362   3425   -411   -748    657       O
ATOM      5  CB  VAL A  17       8.270   4.031  29.199  1.00 23.83           C
ANISOU    5  CB  VAL A  17     2442   3132   3481   -358   -602   1252       C
ATOM      6  CG1 VAL A  17       9.152   5.230  29.023  1.00 23.80           C
ANISOU    6  CG1 VAL A  17     2472   3046   3525   -279   -679   1117       C
ATOM      7  CG2 VAL A  17       8.736   3.197  30.388  1.00 25.66           C
ANISOU    7  CG2 VAL A  17     2864   3356   3528   -333   -691   1387       C
ATOM      8  N   PRO A  18       6.010   6.648  28.643  1.00 20.61           N
ANISOU    8  N   PRO A  18     1989   3108   2733   -315   -319   1095       N
ATOM      9  CA  PRO A  18       5.603   7.641  27.642  1.00 20.62           C
ANISOU    9  CA  PRO A  18     2013   3036   2783   -297   -112   1053       C
ATOM     10  C   PRO A  18       6.625   7.780  26.518  1.00 19.46           C
ANISOU   10  C   PRO A  18     1921   2877   2596   -375   -316    933       C
ATOM     11  O   PRO A  18       7.839   7.681  26.730  1.00 18.88           O
ANISOU   11  O   PRO A  18     1601   2718   2854   -130   -193    812       O
ATOM     12  CB  PRO A  18       5.520   8.938  28.455  1.00 24.02           C
ANISOU   12  CB  PRO A  18     2808   3313   3005    282    601    760       C
ATOM     13  CG  PRO A  18       5.273   8.499  29.847  1.00 25.74           C
ANISOU   13  CG  PRO A  18     3303   3429   3048    268   -131    941       C
ATOM     14  CD  PRO A  18       5.983   7.191  30.012  1.00 22.99           C
ANISOU   14  CD  PRO A  18     2804   3222   2709   -262   -334   1160       C
ATOM     15  N   ALA A  19       6.113   8.039  25.312  1.00 20.11           N
ANISOU   15  N   ALA A  19     2036   3027   2576   -126   -426    802       N
ATOM     16  CA  ALA A  19       6.953   8.100  24.120  1.00 19.89           C
ANISOU   16  CA  ALA A  19     1929   3110   2518   -269   -533    568       C
ATOM     17  C   ALA A  19       8.104   9.086  24.273  1.00 18.25           C
ANISOU   17  C   ALA A  19     1814   2750   2371    -58   -355    673       C
ATOM     18  O   ALA A  19       9.221   8.813  23.820  1.00 18.59           O
ANISOU   18  O   ALA A  19     1920   2977   2167     48   -419    540       O
ATOM     19  CB  ALA A  19       6.106   8.468  22.903  1.00 22.32           C
ANISOU   19  CB  ALA A  19     2603   3291   2589   -397   -907    541       C
ATOM     20  N   PHE A  20       7.859  10.239  24.911  1.00 16.97           N
ANISOU   20  N   PHE A  20     1559   2624   2265      3   -374    743       N
ATOM     21  CA  PHE A  20       8.945  11.198  25.107  1.00 16.31           C
ANISOU   21  CA  PHE A  20     1516   2498   2182    115   -193    866       C
ATOM     22  C   PHE A  20      10.105  10.565  25.855  1.00 15.31           C
ANISOU   22  C   PHE A  20     1605   2279   1934     84   -150    582       C
ATOM     23  O   PHE A  20      11.270  10.773  25.500  1.00 14.93           O
ANISOU   23  O   PHE A  20     1595   2232   1847    135   -150    597       O
ATOM     24  CB  PHE A  20       8.469  12.428  25.874  1.00 16.99           C
ANISOU   24  CB  PHE A  20     1712   2310   2435    313   -205    775       C
ATOM     25  CG  PHE A  20       9.577  13.381  26.207  1.00 16.24           C
ANISOU   25  CG  PHE A  20     1540   2222   2409    411    -79    957       C
ATOM     26  CD1 PHE A  20      10.080  14.250  25.251  1.00 17.06           C
ANISOU   26  CD1 PHE A  20     1928   2227   2328    160   -162    806       C
ATOM     27  CD2 PHE A  20      10.155  13.367  27.465  1.00 16.46           C
ANISOU   27  CD2 PHE A  20     1668   2216   2369    389    -80    586       C
ATOM     28  CE1 PHE A  20      11.127  15.106  25.558  1.00 17.71           C
ANISOU   28  CE1 PHE A  20     1993   2441   2295    188   -102    787       C
ATOM     29  CE2 PHE A  20      11.200  14.219  27.778  1.00 17.10           C
ANISOU   29  CE2 PHE A  20     2014   2147   2338    487   -116    621       C
ATOM     30  CZ  PHE A  20      11.682  15.100  26.824  1.00 17.54           C
ANISOU   30  CZ  PHE A  20     2027   2237   2402    262    -24    581       C
ATOM     31  N   LEU A  21       9.801   9.798  26.907  1.00 14.83           N
ANISOU   31  N   LEU A  21     1636   2170   1829    144   -230    545       N
ATOM     32  CA  LEU A  21      10.843   9.199  27.732  1.00 14.18           C
ANISOU   32  CA  LEU A  21     1538   2134   1715    230   -149    620       C
ATOM     33  C   LEU A  21      11.513   8.034  27.029  1.00 13.42           C
ANISOU   33  C   LEU A  21     1549   1790   1762     80    -77    522       C
ATOM     34  O   LEU A  21      12.716   7.823  27.198  1.00 14.15           O
ANISOU   34  O   LEU A  21     1463   2060   1852    133    -16    628       O
ATOM     35  CB  LEU A  21      10.261   8.752  29.061  1.00 15.58           C
ANISOU   35  CB  LEU A  21     1864   2395   1659    -33    -72    519       C
ATOM     36  CG  LEU A  21       9.783   9.888  29.958  1.00 17.05           C
ANISOU   36  CG  LEU A  21     2119   2388   1969    289     12    392       C
ATOM     37  CD1 LEU A  21       9.099   9.300  31.186  1.00 18.52           C
ANISOU   37  CD1 LEU A  21     2426   2660   1952   -158    225    447       C
ATOM     38  CD2 LEU A  21      10.919  10.839  30.346  1.00 17.51           C
ANISOU   38  CD2 LEU A  21     2227   2281   2145     58   -110     68       C
ATOM     39  N   GLY A  22      10.758   7.262  26.250  1.00 14.89           N
ANISOU   39  N   GLY A  22     1727   2060   1870   -105   -186    443       N
ATOM     40  CA  GLY A  22      11.385   6.215  25.462  1.00 15.96           C
ANISOU   40  CA  GLY A  22     1954   1995   2116    -36   -131    365       C
ATOM     41  C   GLY A  22      12.371   6.784  24.462  1.00 14.74           C
ANISOU   41  C   GLY A  22     1674   2154   1774   -147   -273    289       C
ATOM     42  O   GLY A  22      13.462   6.235  24.259  1.00 15.31           O
ANISOU   42  O   GLY A  22     1879   2155   1782     29   -249    216       O
ATOM     43  N   LYS A  23      11.986   7.879  23.800  1.00 15.25           N
ANISOU   43  N   LYS A  23     1820   2318   1658   -159   -320    422       N
ATOM     44  CA  LYS A  23      12.887   8.542  22.864  1.00 15.30           C
ANISOU   44  CA  LYS A  23     1664   2502   1647    -82   -195    583       C
ATOM     45  C   LYS A  23      14.094   9.130  23.587  1.00 14.06           C
ANISOU   45  C   LYS A  23     1759   2145   1439   -124   -218    338       C
ATOM     46  O   LYS A  23      15.228   9.014  23.101  1.00 14.54           O
ANISOU   46  O   LYS A  23     1611   2383   1530     -2    -83    445       O
ATOM     47  CB  LYS A  23      12.116   9.601  22.073  1.00 17.36           C
ANISOU   47  CB  LYS A  23     1903   2877   1818    -12   -380    666       C
ATOM     48  CG  LYS A  23      11.112   9.013  21.092  1.00 20.32           C
ANISOU   48  CG  LYS A  23     2248   3446   2027    -53   -728    453       C
ATOM     49  CD  LYS A  23      10.284  10.085  20.407  1.00 23.49           C
ANISOU   49  CD  LYS A  23     2635   4071   2218    269   -959    671       C
ATOM     50  CE  LYS A  23       9.419   9.458  19.326  1.00 28.80           C
ANISOU   50  CE  LYS A  23     3587   4616   2738    677  -1254    453       C
ATOM     51  NZ  LYS A  23       8.853  10.476  18.414  1.00 33.68           N
ANISOU   51  NZ  LYS A  23     4613   5022   3161    707   -710    345       N
ATOM     52  N   LEU A  24      13.868   9.773  24.735  1.00 13.34           N
ANISOU   52  N   LEU A  24     1666   1889   1512    -34   -323    451       N
ATOM     53  CA  LEU A  24      14.973  10.334  25.511  1.00 12.93           C
ANISOU   53  CA  LEU A  24     1513   1914   1485    110   -172    352       C
ATOM     54  C   LEU A  24      15.966   9.251  25.908  1.00 12.32           C
ANISOU   54  C   LEU A  24     1555   1793   1332    -44    -52    390       C
ATOM     55  O   LEU A  24      17.185   9.415  25.768  1.00 13.05           O
ANISOU   55  O   LEU A  24     1499   1883   1576    -68     -2    276       O
ATOM     56  CB  LEU A  24      14.428  11.053  26.749  1.00 13.83           C
ANISOU   56  CB  LEU A  24     1714   1945   1597     60    -95    356       C
ATOM     57  CG  LEU A  24      15.472  11.739  27.629  1.00 13.32           C
ANISOU   57  CG  LEU A  24     1628   1765   1668    -73   -138    367       C
ATOM     58  CD1 LEU A  24      16.151  12.886  26.896  1.00 15.31           C
ANISOU   58  CD1 LEU A  24     1915   1901   2001    133   -189    483       C
ATOM     59  CD2 LEU A  24      14.846  12.208  28.926  1.00 15.51           C
ANISOU   59  CD2 LEU A  24     2124   2030   1740    264    -39     53       C
ATOM     60  N   TRP A  25      15.451   8.136  26.426  1.00 12.18           N
ANISOU   60  N   TRP A  25     1497   1696   1436     67   -133    409       N
ATOM     61  CA  TRP A  25      16.298   7.007  26.803  1.00 12.26           C
ANISOU   61  CA  TRP A  25     1485   1734   1440    -69    -52    357       C
ATOM     62  C   TRP A  25      17.156   6.553  25.630  1.00 12.79           C
ANISOU   62  C   TRP A  25     1505   1783   1573     46    -54    340       C
ATOM     63  O   TRP A  25      18.366   6.329  25.766  1.00 12.81           O
ANISOU   63  O   TRP A  25     1633   1787   1448     89    -30    257       O
ATOM     64  CB  TRP A  25      15.394   5.877  27.276  1.00 12.81           C
ANISOU   64  CB  TRP A  25     1760   1655   1453    -31   -194    328       C
ATOM     65  CG  TRP A  25      16.067   4.635  27.767  1.00 12.09           C
ANISOU   65  CG  TRP A  25     1600   1582   1412    -22   -219    200       C
ATOM     66  CD1 TRP A  25      16.330   3.493  27.058  1.00 14.95           C
ANISOU   66  CD1 TRP A  25     2204   1848   1628    150   -220    -25       C
ATOM     67  CD2 TRP A  25      16.474   4.380  29.109  1.00 11.72           C
ANISOU   67  CD2 TRP A  25     1484   1537   1431   -172    -50    280       C
ATOM     68  NE1 TRP A  25      16.872   2.540  27.888  1.00 15.31           N
ANISOU   68  NE1 TRP A  25     2386   1707   1723    158   -283    102       N
ATOM     69  CE2 TRP A  25      16.960   3.056  29.156  1.00 12.76           C
ANISOU   69  CE2 TRP A  25     1697   1502   1651    104   -164    238       C
ATOM     70  CE3 TRP A  25      16.461   5.139  30.282  1.00 12.05           C
ANISOU   70  CE3 TRP A  25     1534   1715   1328    -16   -131    239       C
ATOM     71  CZ2 TRP A  25      17.421   2.473  30.333  1.00 13.35           C
ANISOU   71  CZ2 TRP A  25     1689   1539   1845    -27   -262    304       C
ATOM     72  CZ3 TRP A  25      16.917   4.562  31.446  1.00 12.80           C
ANISOU   72  CZ3 TRP A  25     1758   1611   1495    -37   -172    337       C
ATOM     73  CH2 TRP A  25      17.382   3.235  31.466  1.00 13.43           C
ANISOU   73  CH2 TRP A  25     1822   1582   1701   -177   -230    325       C
ATOM     74  N   ALA A  26      16.521   6.370  24.473  1.00 13.12           N
ANISOU   74  N   ALA A  26     1641   1996   1347      4   -127    188       N
ATOM     75  CA  ALA A  26      17.240   5.911  23.288  1.00 14.00           C
ANISOU   75  CA  ALA A  26     1692   2111   1517     38    -53     95       C
ATOM     76  C   ALA A  26      18.290   6.917  22.846  1.00 14.27           C
ANISOU   76  C   ALA A  26     1657   2278   1486    157   -123    105       C
ATOM     77  O   ALA A  26      19.430   6.550  22.539  1.00 14.99           O
ANISOU   77  O   ALA A  26     1732   2373   1592     96     24      5       O
ATOM     78  CB  ALA A  26      16.247   5.650  22.154  1.00 15.86           C
ANISOU   78  CB  ALA A  26     1946   2526   1553   -197   -253     50       C
ATOM     79  N   LEU A  27      17.925   8.199  22.792  1.00 13.93           N
ANISOU   79  N   LEU A  27     1741   2196   1356    -20    -66    351       N
ATOM     80  CA  LEU A  27      18.874   9.168  22.269  1.00 15.20           C
ANISOU   80  CA  LEU A  27     1898   2412   1465   -135   -239    463       C
ATOM     81  C   LEU A  27      20.040   9.399  23.218  1.00 13.77           C
ANISOU   81  C   LEU A  27     1695   2199   1340     17    221    451       C
ATOM     82  O   LEU A  27      21.163   9.602  22.758  1.00 14.26           O
ANISOU   82  O   LEU A  27     1701   2250   1468     39    183    544       O
ATOM     83  CB  LEU A  27      18.199  10.454  21.855  1.00 18.66           C
ANISOU   83  CB  LEU A  27     2106   2620   2363    129   -429    694       C
ATOM     84  CG  LEU A  27      17.628  11.329  22.934  1.00 17.57           C
ANISOU   84  CG  LEU A  27     1721   2626   2331     73   -240    901       C
ATOM     85  CD1 LEU A  27      18.655  12.327  23.407  1.00 19.57           C
ANISOU   85  CD1 LEU A  27     1869   2411   3157    299   -150   1098       C
ATOM     86  CD2 LEU A  27      16.408  12.064  22.393  1.00 19.87           C
ANISOU   86  CD2 LEU A  27     2406   2725   2419    159   -282    899       C
ATOM     87  N   VAL A  28      19.814   9.361  24.534  1.00 12.82           N
ANISOU   87  N   VAL A  28     1537   1942   1391    -22    -61    427       N
ATOM     88  CA  VAL A  28      20.941   9.505  25.453  1.00 12.18           C
ANISOU   88  CA  VAL A  28     1409   1799   1419     94    -22    374       C
ATOM     89  C   VAL A  28      21.911   8.347  25.269  1.00 12.64           C
ANISOU   89  C   VAL A  28     1686   1721   1397    113    133    395       C
ATOM     90  O   VAL A  28      23.125   8.544  25.130  1.00 13.28           O
ANISOU   90  O   VAL A  28     1476   2083   1487     67    119    497       O
ATOM     91  CB  VAL A  28      20.445   9.615  26.910  1.00 11.75           C
ANISOU   91  CB  VAL A  28     1537   1546   1383     79    -58    399       C
ATOM     92  CG1 VAL A  28      21.614   9.526  27.883  1.00 13.05           C
ANISOU   92  CG1 VAL A  28     1632   1823   1503    -71   -163    344       C
ATOM     93  CG2 VAL A  28      19.668  10.911  27.118  1.00 12.35           C
ANISOU   93  CG2 VAL A  28     1595   1563   1534    -18    -32    314       C
ATOM     94  N   GLY A  29      21.382   7.117  25.222  1.00 12.90           N
ANISOU   94  N   GLY A  29     1709   1719   1473    116      8    334       N
ATOM     95  CA  GLY A  29      22.224   5.933  25.107  1.00 14.50           C
ANISOU   95  CA  GLY A  29     1953   1913   1643    333    212    177       C
ATOM     96  C   GLY A  29      22.830   5.695  23.731  1.00 14.54           C
ANISOU   96  C   GLY A  29     1819   1980   1727    153    -41    255       C
ATOM     97  O   GLY A  29      23.748   4.879  23.608  1.00 16.34           O
ANISOU   97  O   GLY A  29     2127   2072   2009    311     72    185       O
ATOM     98  N   ASP A  30      22.320   6.354  22.700  1.00 14.46           N
ANISOU   98  N   ASP A  30     1743   2179   1571    148     79    118       N
ATOM     99  CA  ASP A  30      22.770   6.103  21.329  1.00 15.96           C
ANISOU   99  CA  ASP A  30     1788   2662   1614    195    240    126       C
ATOM    100  C   ASP A  30      24.236   6.512  21.184  1.00 15.44           C
ANISOU  100  C   ASP A  30     1929   2335   1603    253    154    -69       C
ATOM    101  O   ASP A  30      24.569   7.691  21.383  1.00 15.79           O
ANISOU  101  O   ASP A  30     1879   2394   1728    220    246    160       O
ATOM    102  CB  ASP A  30      21.884   6.943  20.396  1.00 17.12           C
ANISOU  102  CB  ASP A  30     2044   3044   1415    295     85    166       C
ATOM    103  CG  ASP A  30      22.162   6.739  18.916  1.00 18.94           C
ANISOU  103  CG  ASP A  30     1937   3401   1857    304   -141    158       C
ATOM    104  OD1 ASP A  30      23.155   6.105  18.528  1.00 19.92           O
ANISOU  104  OD1 ASP A  30     2312   3507   1751    241     78   -161       O
ATOM    105  OD2 ASP A  30      21.344   7.264  18.130  1.00 20.60           O
ANISOU  105  OD2 ASP A  30     2523   3518   1788    345     -4    205       O
ATOM    106  N   PRO A  31      25.134   5.596  20.814  1.00 15.87           N
ANISOU  106  N   PRO A  31     1893   2271   1864     94    282    -24       N
ATOM    107  CA  PRO A  31      26.543   6.004  20.633  1.00 17.47           C
ANISOU  107  CA  PRO A  31     2047   2473   2117    342    395     88       C
ATOM    108  C   PRO A  31      26.715   7.045  19.540  1.00 17.51           C
ANISOU  108  C   PRO A  31     2049   2563   2039    322    472     88       C
ATOM    109  O   PRO A  31      27.654   7.856  19.597  1.00 18.68           O
ANISOU  109  O   PRO A  31     2140   2706   2251     99    300    296       O
ATOM    110  CB  PRO A  31      27.260   4.695  20.281  1.00 20.11           C
ANISOU  110  CB  PRO A  31     2351   2623   2666    422    435    -73       C
ATOM    111  CG  PRO A  31      26.185   3.762  19.837  1.00 21.78           C
ANISOU  111  CG  PRO A  31     2627   2668   2978    314    310   -236       C
ATOM    112  CD  PRO A  31      24.929   4.161  20.557  1.00 17.57           C
ANISOU  112  CD  PRO A  31     2283   2229   2164    287    201   -243       C
ATOM    113  N   GLY A  32      25.824   7.044  18.544  1.00 17.77           N
ANISOU  113  N   GLY A  32     2170   2739   1842    212    319     72       N
ATOM    114  CA  GLY A  32      25.885   7.996  17.451  1.00 19.27           C
ANISOU  114  CA  GLY A  32     2585   2835   1903     22    489    322       C
ATOM    115  C   GLY A  32      25.584   9.423  17.853  1.00 17.41           C
ANISOU  115  C   GLY A  32     2044   2803   1770     -9    343    458       C
ATOM    116  O   GLY A  32      25.840  10.339  17.065  1.00 20.44           O
ANISOU  116  O   GLY A  32     2882   2992   1892    -90    756    434       O
ATOM    117  N   THR A  33      25.032   9.639  19.046  1.00 15.72           N
ANISOU  117  N   THR A  33     1856   2481   1635    201    294    429       N
ATOM    118  CA  THR A  33      24.791  10.985  19.535  1.00 15.49           C
ANISOU  118  CA  THR A  33     1736   2554   1595    234    262    388       C
ATOM    119  C   THR A  33      25.706  11.376  20.684  1.00 14.75           C
ANISOU  119  C   THR A  33     1692   2406   1508    -82    305    583       C
ATOM    120  O   THR A  33      25.598  12.513  21.159  1.00 14.67           O
ANISOU  120  O   THR A  33     1667   2312   1593    -75    239    583       O
ATOM    121  CB  THR A  33      23.339  11.147  19.986  1.00 16.00           C
ANISOU  121  CB  THR A  33     1897   2565   1618    199    137    616       C
ATOM    122  OG1 THR A  33      23.155  10.319  21.141  1.00 14.95           O
ANISOU  122  OG1 THR A  33     1763   2354   1562    132    207    597       O
ATOM    123  CG2 THR A  33      22.357  10.751  18.876  1.00 17.19           C
ANISOU  123  CG2 THR A  33     2046   2740   1745     -1    117    556       C
ATOM    124  N   ASP A  34      26.592  10.468  21.150  1.00 15.20           N
ANISOU  124  N   ASP A  34     1702   2536   1538      0    271    542       N
ATOM    125  CA  ASP A  34      27.332  10.672  22.398  1.00 15.25           C
ANISOU  125  CA  ASP A  34     1654   2356   1785     92    143    585       C
ATOM    126  C   ASP A  34      28.253  11.883  22.377  1.00 16.47           C
ANISOU  126  C   ASP A  34     1706   2552   1999   -233    203    567       C
ATOM    127  O   ASP A  34      28.617  12.374  23.448  1.00 18.03           O
ANISOU  127  O   ASP A  34     2383   2417   2049   -363    -35    706       O
ATOM    128  CB  ASP A  34      28.145   9.428  22.770  1.00 16.31           C
ANISOU  128  CB  ASP A  34     1781   2409   2007    120    277    587       C
ATOM    129  CG  ASP A  34      27.330   8.356  23.494  1.00 15.70           C
ANISOU  129  CG  ASP A  34     1559   2430   1977    315     18    399       C
ATOM    130  OD1 ASP A  34      26.157   8.589  23.868  1.00 14.70           O
ANISOU  130  OD1 ASP A  34     1813   2074   1697     47    -10    477       O
ATOM    131  OD2 ASP A  34      27.892   7.255  23.685  1.00 17.45           O
ANISOU  131  OD2 ASP A  34     1981   2370   2278    345    172    401       O
ATOM    132  N   HIS A  35      28.663  12.361  21.198  1.00 16.90           N
ANISOU  132  N   HIS A  35     1709   2604   2109   -102    444    814       N
ATOM    133  CA  HIS A  35      29.462  13.580  21.126  1.00 17.55           C
ANISOU  133  CA  HIS A  35     1848   2736   2083    -36    513    759       C
ATOM    134  C   HIS A  35      28.659  14.805  21.550  1.00 17.74           C
ANISOU  134  C   HIS A  35     1821   2652   2269   -283    188    743       C
ATOM    135  O   HIS A  35      29.258  15.837  21.879  1.00 20.63           O
ANISOU  135  O   HIS A  35     1839   2947   3052   -249    215    358       O
ATOM    136  CB  HIS A  35      30.038  13.755  19.713  1.00 19.28           C
ANISOU  136  CB  HIS A  35     2121   3035   2170   -195    547    724       C
ATOM    137  CG  HIS A  35      28.997  13.833  18.642  1.00 19.31           C
ANISOU  137  CG  HIS A  35     2060   3138   2138   -244    615    764       C
ATOM    138  ND1 HIS A  35      28.142  12.790  18.356  1.00 19.83           N
ANISOU  138  ND1 HIS A  35     2104   3362   2068   -218    303    823       N
ATOM    139  CD2 HIS A  35      28.665  14.836  17.795  1.00 21.09           C
ANISOU  139  CD2 HIS A  35     2498   3448   2066    -80    587    977       C
ATOM    140  CE1 HIS A  35      27.326  13.148  17.379  1.00 20.48           C
ANISOU  140  CE1 HIS A  35     2274   3548   1959     -8    303   1079       C
ATOM    141  NE2 HIS A  35      27.627  14.382  17.016  1.00 21.37           N
ANISOU  141  NE2 HIS A  35     2478   3545   2095    -18    372    991       N
ATOM    142  N   LEU A  36      27.326  14.713  21.542  1.00 15.60           N
ANISOU  142  N   LEU A  36     1613   2323   1992    -68    227    984       N
ATOM    143  CA  LEU A  36      26.454  15.815  21.926  1.00 16.58           C
ANISOU  143  CA  LEU A  36     1829   2484   1987     -5    299   1016       C
ATOM    144  C   LEU A  36      25.592  15.521  23.148  1.00 15.41           C
ANISOU  144  C   LEU A  36     1939   2020   1897     48    406    938       C
ATOM    145  O   LEU A  36      25.278  16.454  23.897  1.00 16.30           O
ANISOU  145  O   LEU A  36     2150   2054   1989   -130    445    832       O
ATOM    146  CB  LEU A  36      25.541  16.207  20.755  1.00 18.41           C
ANISOU  146  CB  LEU A  36     1898   2951   2146     92    306   1392       C
ATOM    147  CG  LEU A  36      26.292  16.906  19.621  1.00 20.12           C
ANISOU  147  CG  LEU A  36     1948   3235   2460    234    431   1607       C
ATOM    148  CD1 LEU A  36      25.410  17.059  18.394  1.00 21.22           C
ANISOU  148  CD1 LEU A  36     2052   3668   2343    259    566   1533       C
ATOM    149  CD2 LEU A  36      26.799  18.263  20.109  1.00 22.93           C
ANISOU  149  CD2 LEU A  36     2597   3329   2788   -267    249   1738       C
ATOM    150  N   ILE A  37      25.181  14.270  23.366  1.00 13.98           N
ANISOU  150  N   ILE A  37     1688   1974   1648    -90    169    822       N
ATOM    151  CA  ILE A  37      24.367  13.916  24.525  1.00 13.18           C
ANISOU  151  CA  ILE A  37     1800   1661   1546     -9    246    785       C
ATOM    152  C   ILE A  37      24.698  12.483  24.919  1.00 13.24           C
ANISOU  152  C   ILE A  37     1785   1775   1472      1    260    596       C
ATOM    153  O   ILE A  37      24.645  11.575  24.078  1.00 13.54           O
ANISOU  153  O   ILE A  37     1747   1930   1469     50    177    615       O
ATOM    154  CB  ILE A  37      22.853  14.145  24.282  1.00 13.46           C
ANISOU  154  CB  ILE A  37     1660   1821   1631    111    246    605       C
ATOM    155  CG1 ILE A  37      22.078  13.869  25.573  1.00 14.04           C
ANISOU  155  CG1 ILE A  37     1890   1800   1644     44    313    647       C
ATOM    156  CG2 ILE A  37      22.317  13.329  23.088  1.00 14.91           C
ANISOU  156  CG2 ILE A  37     1735   2202   1729    120    138    505       C
ATOM    157  CD1 ILE A  37      20.644  14.310  25.510  1.00 15.70           C
ANISOU  157  CD1 ILE A  37     1873   2139   1955    349    452    728       C
ATOM    158  N   ARG A  38      25.071  12.275  26.189  1.00 12.77           N
ANISOU  158  N   ARG A  38     1630   1770   1452     29    101    718       N
ATOM    159  CA  ARG A  38      25.508  10.954  26.616  1.00 12.56           C
ANISOU  159  CA  ARG A  38     1658   1696   1420    144    200    656       C
ATOM    160  C   ARG A  38      25.273  10.794  28.110  1.00 12.11           C
ANISOU  160  C   ARG A  38     1545   1643   1415   -139     69    431       C
ATOM    161  O   ARG A  38      25.174  11.771  28.860  1.00 12.65           O
ANISOU  161  O   ARG A  38     1809   1501   1495    -68    123    452       O
ATOM    162  CB  ARG A  38      26.999  10.747  26.321  1.00 13.63           C
ANISOU  162  CB  ARG A  38     1558   1912   1710    -95    206    533       C
ATOM    163  CG  ARG A  38      27.914  11.682  27.056  1.00 14.77           C
ANISOU  163  CG  ARG A  38     1541   2012   2060   -166    191    667       C
ATOM    164  CD  ARG A  38      29.343  11.336  26.710  1.00 17.98           C
ANISOU  164  CD  ARG A  38     1742   2699   2390   -261    -86    631       C
ATOM    165  NE  ARG A  38      30.309  12.139  27.440  1.00 19.75           N
ANISOU  165  NE  ARG A  38     1859   3119   2527   -245     56    989       N
ATOM    166  CZ  ARG A  38      30.817  13.274  26.995  1.00 21.59           C
ANISOU  166  CZ  ARG A  38     1857   3497   2850   -466    257   1250       C
ATOM    167  NH1 ARG A  38      30.455  13.749  25.811  1.00 24.09           N
ANISOU  167  NH1 ARG A  38     2267   3776   3109   -229    444   1549       N
ATOM    168  NH2 ARG A  38      31.702  13.922  27.732  1.00 24.06           N
ANISOU  168  NH2 ARG A  38     2183   3645   3314   -569     94    818       N
ATOM    169  N   TRP A  39      25.202   9.544  28.550  1.00 11.45           N
ANISOU  169  N   TRP A  39     1552   1410   1390   -161     80    538       N
ATOM    170  CA  TRP A  39      25.188   9.253  29.978  1.00 11.69           C
ANISOU  170  CA  TRP A  39     1665   1475   1301   -208     41    525       C
ATOM    171  C   TRP A  39      26.514   9.671  30.618  1.00 11.16           C
ANISOU  171  C   TRP A  39     1447   1422   1372    -17    171    425       C
ATOM    172  O   TRP A  39      27.572   9.599  29.994  1.00 12.30           O
ANISOU  172  O   TRP A  39     1598   1496   1577   -108     97    446       O
ATOM    173  CB  TRP A  39      25.023   7.756  30.186  1.00 11.26           C
ANISOU  173  CB  TRP A  39     1575   1312   1393   -212   -149    442       C
ATOM    174  CG  TRP A  39      23.689   7.196  29.834  1.00 10.95           C
ANISOU  174  CG  TRP A  39     1605   1286   1270    -57   -107    376       C
ATOM    175  CD1 TRP A  39      23.410   6.366  28.787  1.00 11.66           C
ANISOU  175  CD1 TRP A  39     1591   1417   1423    -92   -127    405       C
ATOM    176  CD2 TRP A  39      22.469   7.368  30.559  1.00 10.90           C
ANISOU  176  CD2 TRP A  39     1481   1368   1292     37     -6    410       C
ATOM    177  NE1 TRP A  39      22.069   6.011  28.801  1.00 11.35           N
ANISOU  177  NE1 TRP A  39     1514   1403   1395    -52     10    285       N
ATOM    178  CE2 TRP A  39      21.476   6.609  29.882  1.00 11.16           C
ANISOU  178  CE2 TRP A  39     1524   1400   1315     31    -12    364       C
ATOM    179  CE3 TRP A  39      22.108   8.098  31.707  1.00 11.74           C
ANISOU  179  CE3 TRP A  39     1683   1343   1433    165     37    343       C
ATOM    180  CZ2 TRP A  39      20.157   6.525  30.343  1.00 12.03           C
ANISOU  180  CZ2 TRP A  39     1643   1408   1519    116     35    297       C
ATOM    181  CZ3 TRP A  39      20.789   8.005  32.161  1.00 12.05           C
ANISOU  181  CZ3 TRP A  39     1505   1544   1531      7     18    305       C
ATOM    182  CH2 TRP A  39      19.838   7.228  31.473  1.00 12.02           C
ANISOU  182  CH2 TRP A  39     1585   1482   1501    124     -8    225       C
ATOM    183  N   SER A  40      26.450  10.071  31.877  1.00 11.83           N
ANISOU  183  N   SER A  40     1624   1364   1505   -210    -14    402       N
ATOM    184  CA  SER A  40      27.649  10.243  32.684  1.00 12.15           C
ANISOU  184  CA  SER A  40     1629   1382   1607   -359   -128    375       C
ATOM    185  C   SER A  40      28.363   8.908  32.875  1.00 11.90           C
ANISOU  185  C   SER A  40     1397   1618   1505   -240    -67    368       C
ATOM    186  O   SER A  40      27.793   7.855  32.542  1.00 11.66           O
ANISOU  186  O   SER A  40     1510   1408   1513   -240   -175    323       O
ATOM    187  CB  SER A  40      27.266  10.808  34.045  1.00 12.98           C
ANISOU  187  CB  SER A  40     1846   1489   1598   -290     15    223       C
ATOM    188  OG  SER A  40      26.779   9.735  34.850  1.00 14.07           O
ANISOU  188  OG  SER A  40     2108   1590   1648   -301    128    210       O
ATOM    189  N   PRO A  41      29.570   8.882  33.450  1.00 12.11           N
ANISOU  189  N   PRO A  41     1475   1356   1769   -297   -178    208       N
ATOM    190  CA  PRO A  41      30.273   7.590  33.529  1.00 12.06           C
ANISOU  190  CA  PRO A  41     1357   1431   1795   -264   -108    294       C
ATOM    191  C   PRO A  41      29.516   6.516  34.286  1.00 10.46           C
ANISOU  191  C   PRO A  41     1231   1308   1435   -120   -102    199       C
ATOM    192  O   PRO A  41      29.574   5.354  33.871  1.00 11.10           O
ANISOU  192  O   PRO A  41     1433   1375   1409   -215     23     85       O
ATOM    193  CB  PRO A  41      31.606   7.951  34.179  1.00 14.06           C
ANISOU  193  CB  PRO A  41     1494   1631   2215   -561   -163    409       C
ATOM    194  CG  PRO A  41      31.834   9.369  33.685  1.00 14.93           C
ANISOU  194  CG  PRO A  41     1402   1858   2414   -301   -181    456       C
ATOM    195  CD  PRO A  41      30.467  10.009  33.781  1.00 14.25           C
ANISOU  195  CD  PRO A  41     1628   1518   2270   -483   -245    205       C
ATOM    196  N   SER A  42      28.785   6.851  35.353  1.00 10.59           N
ANISOU  196  N   SER A  42     1312   1384   1328   -215    -32    132       N
ATOM    197  CA  SER A  42      28.013   5.870  36.099  1.00 10.22           C
ANISOU  197  CA  SER A  42     1342   1332   1210   -105    -67    -64       C
ATOM    198  C   SER A  42      26.578   5.779  35.614  1.00 10.33           C
ANISOU  198  C   SER A  42     1437   1145   1341   -155    104    -36       C
ATOM    199  O   SER A  42      25.850   4.894  36.080  1.00 11.33           O
ANISOU  199  O   SER A  42     1513   1211   1583   -167     70     87       O
ATOM    200  CB  SER A  42      27.978   6.262  37.569  1.00 12.15           C
ANISOU  200  CB  SER A  42     1778   1412   1427     71    -66   -257       C
ATOM    201  OG  SER A  42      27.234   7.463  37.681  1.00 12.10           O
ANISOU  201  OG  SER A  42     1604   1286   1707    -77    -19   -294       O
ATOM    202  N   GLY A  43      26.132   6.682  34.741  1.00 10.36           N
ANISOU  202  N   GLY A  43     1460   1341   1136    -36    -93     39       N
ATOM    203  CA  GLY A  43      24.789   6.638  34.214  1.00 11.04           C
ANISOU  203  CA  GLY A  43     1279   1679   1236     65   -148   -112       C
ATOM    204  C   GLY A  43      23.726   7.237  35.101  1.00  9.73           C
ANISOU  204  C   GLY A  43     1482   1023   1193   -129   -157     93       C
ATOM    205  O   GLY A  43      22.547   7.068  34.798  1.00 11.02           O
ANISOU  205  O   GLY A  43     1421   1462   1306   -157   -144    -15       O
ATOM    206  N   THR A  44      24.085   7.998  36.133  1.00  9.91           N
ANISOU  206  N   THR A  44     1474   1043   1248    -54    -40     87       N
ATOM    207  CA  THR A  44      23.056   8.550  37.000  1.00 10.12           C
ANISOU  207  CA  THR A  44     1520   1153   1174    144      1     86       C
ATOM    208  C   THR A  44      22.632   9.957  36.600  1.00 10.58           C
ANISOU  208  C   THR A  44     1515   1317   1187     14    -25     47       C
ATOM    209  O   THR A  44      21.749  10.530  37.253  1.00 11.19           O
ANISOU  209  O   THR A  44     1618   1236   1399    100    -11    108       O
ATOM    210  CB  THR A  44      23.491   8.501  38.467  1.00 11.01           C
ANISOU  210  CB  THR A  44     1592   1283   1309   -101   -172     98       C
ATOM    211  OG1 THR A  44      24.604   9.368  38.643  1.00 11.55           O
ANISOU  211  OG1 THR A  44     1622   1304   1462   -130    -94     84       O
ATOM    212  CG2 THR A  44      23.825   7.085  38.931  1.00 11.38           C
ANISOU  212  CG2 THR A  44     1734   1237   1354   -142   -152    252       C
ATOM    213  N   SER A  45      23.251  10.527  35.578  1.00 11.01           N
ANISOU  213  N   SER A  45     1690   1176   1317    -28   -118    224       N
ATOM    214  CA  SER A  45      22.852  11.806  35.003  1.00 11.18           C
ANISOU  214  CA  SER A  45     1933    990   1325    -36     62    130       C
ATOM    215  C   SER A  45      23.256  11.749  33.540  1.00 11.00           C
ANISOU  215  C   SER A  45     1605   1166   1407   -124      6    114       C
ATOM    216  O   SER A  45      23.897  10.795  33.105  1.00 11.27           O
ANISOU  216  O   SER A  45     1655   1225   1402   -145     61    213       O
ATOM    217  CB  SER A  45      23.522  12.970  35.741  1.00 12.60           C
ANISOU  217  CB  SER A  45     1846   1323   1619     11   -209    105       C
ATOM    218  OG  SER A  45      24.925  12.879  35.580  1.00 13.11           O
ANISOU  218  OG  SER A  45     1870   1340   1771      8   -197    253       O
ATOM    219  N   PHE A  46      22.889  12.775  32.769  1.00 12.06           N
ANISOU  219  N   PHE A  46     1914   1229   1440    -90     20    362       N
ATOM    220  CA  PHE A  46      23.305  12.827  31.377  1.00 12.89           C
ANISOU  220  CA  PHE A  46     1939   1326   1633   -144     47    355       C
ATOM    221  C   PHE A  46      23.768  14.232  31.034  1.00 12.60           C
ANISOU  221  C   PHE A  46     1926   1290   1572    -51    -83    365       C
ATOM    222  O   PHE A  46      23.327  15.214  31.640  1.00 13.81           O
ANISOU  222  O   PHE A  46     1983   1232   2030    -12     10    350       O
ATOM    223  CB  PHE A  46      22.261  12.269  30.399  1.00 12.58           C
ANISOU  223  CB  PHE A  46     1689   1364   1726   -150    -28     90       C
ATOM    224  CG  PHE A  46      20.983  13.069  30.293  1.00 13.79           C
ANISOU  224  CG  PHE A  46     1776   1651   1813   -341    161     71       C
ATOM    225  CD1 PHE A  46      19.901  12.795  31.112  1.00 17.92           C
ANISOU  225  CD1 PHE A  46     2156   2037   2614   -380    627   -215       C
ATOM    226  CD2 PHE A  46      20.831  14.047  29.312  1.00 15.24           C
ANISOU  226  CD2 PHE A  46     1988   1842   1960    289   -364    -22       C
ATOM    227  CE1 PHE A  46      18.707  13.507  30.968  1.00 20.19           C
ANISOU  227  CE1 PHE A  46     2297   2455   2919   -595    749   -449       C
ATOM    228  CE2 PHE A  46      19.643  14.753  29.176  1.00 18.33           C
ANISOU  228  CE2 PHE A  46     2123   2510   2331    260   -371   -468       C
ATOM    229  CZ  PHE A  46      18.585  14.473  30.003  1.00 20.07           C
ANISOU  229  CZ  PHE A  46     1941   2692   2994   -263   -110   -715       C
ATOM    230  N   LEU A  47      24.679  14.305  30.065  1.00 13.74           N
ANISOU  230  N   LEU A  47     2057   1480   1683   -200    -69    569       N
ATOM    231  CA  LEU A  47      25.366  15.538  29.697  1.00 15.18           C
ANISOU  231  CA  LEU A  47     2248   1567   1954   -472    -56    743       C
ATOM    232  C   LEU A  47      24.996  15.913  28.274  1.00 15.77           C
ANISOU  232  C   LEU A  47     2571   1479   1941   -507    -57    702       C
ATOM    233  O   LEU A  47      25.079  15.073  27.375  1.00 17.97           O
ANISOU  233  O   LEU A  47     3265   1599   1962   -218   -248    553       O
ATOM    234  CB  LEU A  47      26.887  15.334  29.740  1.00 18.16           C
ANISOU  234  CB  LEU A  47     2036   2392   2472   -266    -63    924       C
ATOM    235  CG  LEU A  47      27.719  16.528  29.235  1.00 24.66           C
ANISOU  235  CG  LEU A  47     2716   3451   3201    -65    -54    625       C
ATOM    236  CD1 LEU A  47      27.556  17.809  30.086  1.00 27.05           C
ANISOU  236  CD1 LEU A  47     2724   4123   3430    184   -284    608       C
ATOM    237  CD2 LEU A  47      29.193  16.141  29.134  1.00 27.28           C
ANISOU  237  CD2 LEU A  47     3181   3724   3460   -136   -180    688       C
ATOM    238  N   VAL A  48      24.624  17.178  28.073  1.00 15.82           N
ANISOU  238  N   VAL A  48     2242   1574   2195   -315    133    905       N
ATOM    239  CA  VAL A  48      24.507  17.775  26.744  1.00 16.50           C
ANISOU  239  CA  VAL A  48     2318   1794   2157   -287    -17   1051       C
ATOM    240  C   VAL A  48      25.726  18.675  26.582  1.00 16.81           C
ANISOU  240  C   VAL A  48     2113   1835   2440   -502   -127    988       C
ATOM    241  O   VAL A  48      25.887  19.662  27.314  1.00 18.67           O
ANISOU  241  O   VAL A  48     2634   2032   2426   -697      9    877       O
ATOM    242  CB  VAL A  48      23.203  18.575  26.606  1.00 17.12           C
ANISOU  242  CB  VAL A  48     2384   1758   2364   -131    360    952       C
ATOM    243  CG1 VAL A  48      23.147  19.265  25.246  1.00 18.68           C
ANISOU  243  CG1 VAL A  48     2460   2217   2420    236    -11   1028       C
ATOM    244  CG2 VAL A  48      21.997  17.654  26.796  1.00 17.95           C
ANISOU  244  CG2 VAL A  48     2340   1776   2703   -142    249    650       C
ATOM    245  N  ASER A  49      26.609  18.312  25.650  0.57 18.12           N
ANISOU  245  N  ASER A  49     2048   2021   2814   -270    217   1009       N
ATOM    246  CA ASER A  49      27.890  18.997  25.535  0.57 19.24           C
ANISOU  246  CA ASER A  49     1931   2221   3157   -401    216   1197       C
ATOM    247  C  ASER A  49      27.752  20.370  24.899  0.57 20.11           C
ANISOU  247  C  ASER A  49     2000   2456   3187   -390    108   1208       C
ATOM    248  O  ASER A  49      28.488  21.293  25.267  0.57 21.18           O
ANISOU  248  O  ASER A  49     2403   2430   3214   -299    176   1266       O
ATOM    249  CB ASER A  49      28.877  18.129  24.747  0.57 19.89           C
ANISOU  249  CB ASER A  49     1715   2598   3246   -249     41   1191       C
ATOM    250  OG ASER A  49      28.470  17.939  23.400  0.57 20.72           O
ANISOU  250  OG ASER A  49     1586   2924   3363   -369    389   1092       O
ATOM    251  N  BSER A  49      26.600  18.338  25.633  0.43 18.27           N
ANISOU  251  N  BSER A  49     2138   2063   2741   -265    159    931       N
ATOM    252  CA BSER A  49      27.899  18.995  25.534  0.43 20.02           C
ANISOU  252  CA BSER A  49     2186   2331   3090   -249    258   1001       C
ATOM    253  C  BSER A  49      27.863  20.298  24.753  0.43 20.37           C
ANISOU  253  C  BSER A  49     1992   2532   3215   -244    390    920       C
ATOM    254  O  BSER A  49      28.806  21.093  24.854  0.43 20.77           O
ANISOU  254  O  BSER A  49     1887   2590   3414   -282    786    674       O
ATOM    255  CB BSER A  49      28.909  18.049  24.883  0.43 21.93           C
ANISOU  255  CB BSER A  49     2527   2710   3096     -4    129   1105       C
ATOM    256  OG BSER A  49      29.110  16.905  25.691  0.43 23.45           O
ANISOU  256  OG BSER A  49     2868   2989   3054     41    161   1109       O
ATOM    257  N   ASP A  50      26.810  20.526  23.969  1.00 19.93           N
ANISOU  257  N   ASP A  50     2072   2420   3080   -316    107   1305       N
ATOM    258  CA  ASP A  50      26.670  21.760  23.196  1.00 21.63           C
ANISOU  258  CA  ASP A  50     2342   2587   3287   -343    297   1588       C
ATOM    259  C   ASP A  50      25.171  21.866  22.908  1.00 22.30           C
ANISOU  259  C   ASP A  50     2587   2651   3235   -167    395   1604       C
ATOM    260  O   ASP A  50      24.649  21.127  22.068  1.00 21.26           O
ANISOU  260  O   ASP A  50     2234   2714   3131     77    249   1429       O
ATOM    261  CB  ASP A  50      27.494  21.672  21.912  1.00 23.61           C
ANISOU  261  CB  ASP A  50     2439   3009   3523   -344    462   1725       C
ATOM    262  CG  ASP A  50      27.460  22.950  21.084  1.00 25.70           C
ANISOU  262  CG  ASP A  50     2372   3383   4008   -394    598   1761       C
ATOM    263  OD1 ASP A  50      26.405  23.609  21.036  1.00 27.08           O
ANISOU  263  OD1 ASP A  50     2918   3167   4206   -273    860   1815       O
ATOM    264  OD2 ASP A  50      28.489  23.271  20.448  1.00 28.17           O
ANISOU  264  OD2 ASP A  50     2932   3628   4144   -703    571   1838       O
ATOM    265  N   GLN A  51      24.483  22.753  23.635  1.00 22.28           N
ANISOU  265  N   GLN A  51     2544   2528   3394      2    205   1522       N
ATOM    266  CA  GLN A  51      23.023  22.789  23.547  1.00 22.56           C
ANISOU  266  CA  GLN A  51     2564   2601   3406    171     98   1359       C
ATOM    267  C   GLN A  51      22.548  23.192  22.159  1.00 22.25           C
ANISOU  267  C   GLN A  51     2523   2526   3406    179     17   1433       C
ATOM    268  O   GLN A  51      21.590  22.612  21.631  1.00 22.81           O
ANISOU  268  O   GLN A  51     2645   2775   3245    339    279   1386       O
ATOM    269  CB  GLN A  51      22.445  23.727  24.603  1.00 25.01           C
ANISOU  269  CB  GLN A  51     3320   2632   3551    121     60   1244       C
ATOM    270  CG  GLN A  51      22.654  23.238  26.012  1.00 27.47           C
ANISOU  270  CG  GLN A  51     3713   3051   3675     61     45   1028       C
ATOM    271  CD  GLN A  51      22.012  24.133  27.042  1.00 31.14           C
ANISOU  271  CD  GLN A  51     4249   3448   4135    149     -4    795       C
ATOM    272  OE1 GLN A  51      20.793  24.135  27.206  1.00 33.69           O
ANISOU  272  OE1 GLN A  51     4541   3853   4408    431    358    572       O
ATOM    273  NE2 GLN A  51      22.830  24.900  27.748  1.00 33.28           N
ANISOU  273  NE2 GLN A  51     4997   3415   4234     39   -325    751       N
ATOM    274  N   SER A  52      23.193  24.197  21.562  1.00 25.19           N
ANISOU  274  N   SER A  52     3351   2675   3546    113    287   1801       N
ATOM    275  CA  SER A  52      22.789  24.669  20.240  1.00 27.74           C
ANISOU  275  CA  SER A  52     3974   2977   3589     44    200   1932       C
ATOM    276  C   SER A  52      22.916  23.567  19.200  1.00 25.70           C
ANISOU  276  C   SER A  52     2964   3387   3413    204    342   2023       C
ATOM    277  O   SER A  52      22.006  23.347  18.391  1.00 26.48           O
ANISOU  277  O   SER A  52     3021   3698   3343    616    432   1950       O
ATOM    278  CB  SER A  52      23.644  25.865  19.824  1.00 32.99           C
ANISOU  278  CB  SER A  52     5629   3158   3747    -26     47   1996       C
ATOM    279  OG  SER A  52      23.580  26.911  20.776  1.00 39.05           O
ANISOU  279  OG  SER A  52     6601   3901   4338     74    263   1435       O
ATOM    280  N   ARG A  53      24.048  22.865  19.199  1.00 24.93           N
ANISOU  280  N   ARG A  53     2546   3643   3282    130    484   2005       N
ATOM    281  CA  ARG A  53      24.233  21.803  18.221  1.00 24.20           C
ANISOU  281  CA  ARG A  53     2521   3581   3093    186    397   1831       C
ATOM    282  C   ARG A  53      23.314  20.631  18.508  1.00 22.49           C
ANISOU  282  C   ARG A  53     2308   3561   2678    437    421   1788       C
ATOM    283  O   ARG A  53      22.781  20.013  17.582  1.00 23.85           O
ANISOU  283  O   ARG A  53     2406   4090   2564    523    556   1601       O
ATOM    284  CB  ARG A  53      25.671  21.320  18.242  1.00 24.15           C
ANISOU  284  CB  ARG A  53     2338   3792   3044     88    492   1903       C
ATOM    285  CG  ARG A  53      26.644  22.247  17.596  1.00 24.23           C
ANISOU  285  CG  ARG A  53     2378   3718   3110    312    660   1849       C
ATOM    286  CD  ARG A  53      28.008  21.579  17.513  1.00 24.45           C
ANISOU  286  CD  ARG A  53     2484   3598   3207    318    402   1682       C
ATOM    287  NE  ARG A  53      27.990  20.378  16.676  1.00 24.32           N
ANISOU  287  NE  ARG A  53     2488   3678   3075    -40    813   1644       N
ATOM    288  CZ  ARG A  53      28.892  19.403  16.743  1.00 24.13           C
ANISOU  288  CZ  ARG A  53     2413   3830   2926    108    892   1605       C
ATOM    289  NH1 ARG A  53      29.914  19.481  17.595  1.00 23.89           N
ANISOU  289  NH1 ARG A  53     2114   3888   3074     43    675   1752       N
ATOM    290  NH2 ARG A  53      28.778  18.344  15.955  1.00 26.00           N
ANISOU  290  NH2 ARG A  53     3125   3979   2777   -161    852   1627       N
ATOM    291  N   PHE A  54      23.146  20.280  19.785  1.00 20.69           N
ANISOU  291  N   PHE A  54     2091   3266   2506    363    494   1558       N
ATOM    292  CA  PHE A  54      22.216  19.218  20.142  1.00 19.64           C
ANISOU  292  CA  PHE A  54     1921   3366   2174    141    242   1376       C
ATOM    293  C   PHE A  54      20.832  19.492  19.555  1.00 20.35           C
ANISOU  293  C   PHE A  54     2208   3247   2278    320    350   1375       C
ATOM    294  O   PHE A  54      20.207  18.608  18.955  1.00 20.20           O
ANISOU  294  O   PHE A  54     2075   3480   2120    514    308   1112       O
ATOM    295  CB  PHE A  54      22.156  19.096  21.664  1.00 19.04           C
ANISOU  295  CB  PHE A  54     2105   3029   2099    308    297   1147       C
ATOM    296  CG  PHE A  54      20.981  18.302  22.157  1.00 17.79           C
ANISOU  296  CG  PHE A  54     2000   2721   2039    190    297   1202       C
ATOM    297  CD1 PHE A  54      20.998  16.903  22.137  1.00 18.07           C
ANISOU  297  CD1 PHE A  54     2126   2739   2002    323    161   1075       C
ATOM    298  CD2 PHE A  54      19.865  18.941  22.684  1.00 18.56           C
ANISOU  298  CD2 PHE A  54     1978   2824   2251    436    574   1122       C
ATOM    299  CE1 PHE A  54      19.904  16.182  22.572  1.00 18.06           C
ANISOU  299  CE1 PHE A  54     2040   2808   2015    386    206   1009       C
ATOM    300  CE2 PHE A  54      18.783  18.219  23.134  1.00 18.37           C
ANISOU  300  CE2 PHE A  54     2060   2662   2260    406    310   1158       C
ATOM    301  CZ  PHE A  54      18.802  16.843  23.083  1.00 18.10           C
ANISOU  301  CZ  PHE A  54     2153   2608   2117    470    347   1084       C
ATOM    302  N   ALA A  55      20.342  20.728  19.702  1.00 21.07           N
ANISOU  302  N   ALA A  55     2166   3294   2545    324    359   1613       N
ATOM    303  CA  ALA A  55      18.994  21.048  19.232  1.00 22.28           C
ANISOU  303  CA  ALA A  55     2324   3404   2737    657    305   1586       C
ATOM    304  C   ALA A  55      18.882  20.951  17.714  1.00 23.29           C
ANISOU  304  C   ALA A  55     2454   3759   2636    737    242   1714       C
ATOM    305  O   ALA A  55      17.841  20.540  17.193  1.00 24.71           O
ANISOU  305  O   ALA A  55     2732   4085   2571    892    393   1440       O
ATOM    306  CB  ALA A  55      18.592  22.436  19.727  1.00 24.48           C
ANISOU  306  CB  ALA A  55     2690   3439   3172    580    387   1484       C
ATOM    307  N   LYS A  56      19.943  21.300  16.997  1.00 24.80           N
ANISOU  307  N   LYS A  56     2603   4111   2710    679    478   1874       N
ATOM    308  CA  LYS A  56      19.914  21.318  15.539  1.00 26.13           C
ANISOU  308  CA  LYS A  56     2640   4576   2712    660    472   1846       C
ATOM    309  C   LYS A  56      20.214  19.956  14.924  1.00 25.95           C
ANISOU  309  C   LYS A  56     2874   4701   2285    545    513   1634       C
ATOM    310  O   LYS A  56      19.738  19.674  13.817  1.00 27.70           O
ANISOU  310  O   LYS A  56     2945   5194   2387    474    321   1531       O
ATOM    311  CB  LYS A  56      20.923  22.341  15.009  1.00 29.93           C
ANISOU  311  CB  LYS A  56     3377   4829   3165    451    747   1948       C
ATOM    312  CG  LYS A  56      20.546  23.783  15.300  1.00 36.34           C
ANISOU  312  CG  LYS A  56     4465   5227   4116    181    633   1518       C
ATOM    313  CD  LYS A  56      21.456  24.749  14.555  1.00 42.54           C
ANISOU  313  CD  LYS A  56     5669   5563   4933    -45    364   1115       C
ATOM    314  CE  LYS A  56      21.088  26.200  14.834  1.00 47.70           C
ANISOU  314  CE  LYS A  56     6602   5947   5573   -179    154    821       C
ATOM    315  NZ  LYS A  56      21.418  26.620  16.226  1.00 50.14           N
ANISOU  315  NZ  LYS A  56     7079   6158   5816   -267     59    695       N
ATOM    316  N   GLU A  57      20.975  19.105  15.618  1.00 24.79           N
ANISOU  316  N   GLU A  57     2399   4745   2274    727    363   1346       N
ATOM    317  CA  GLU A  57      21.499  17.865  15.053  1.00 24.06           C
ANISOU  317  CA  GLU A  57     2250   4672   2219    424    472   1365       C
ATOM    318  C   GLU A  57      20.903  16.589  15.636  1.00 25.50           C
ANISOU  318  C   GLU A  57     2709   4486   2496    194    238    932       C
ATOM    319  O   GLU A  57      20.793  15.603  14.902  1.00 30.27           O
ANISOU  319  O   GLU A  57     3943   4855   2701    -35    297    353       O
ATOM    320  CB  GLU A  57      23.034  17.830  15.172  1.00 25.05           C
ANISOU  320  CB  GLU A  57     2262   4731   2524    329    523   1073       C
ATOM    321  CG  GLU A  57      23.701  19.029  14.490  1.00 25.16           C
ANISOU  321  CG  GLU A  57     2259   4544   2755    468    582   1204       C
ATOM    322  CD  GLU A  57      25.205  19.145  14.746  1.00 26.80           C
ANISOU  322  CD  GLU A  57     2784   4545   2853    394    727   1541       C
ATOM    323  OE1 GLU A  57      25.882  18.111  14.939  1.00 26.88           O
ANISOU  323  OE1 GLU A  57     2568   4839   2806    641    551   1512       O
ATOM    324  OE2 GLU A  57      25.725  20.285  14.737  1.00 28.96           O
ANISOU  324  OE2 GLU A  57     3093   4745   3167    338    772   1521       O
ATOM    325  N   VAL A  58      20.521  16.568  16.912  1.00 22.69           N
ANISOU  325  N   VAL A  58     2110   4230   2282    642    155    972       N
ATOM    326  CA  VAL A  58      19.960  15.369  17.550  1.00 22.79           C
ANISOU  326  CA  VAL A  58     2575   3687   2397    505    -60   1037       C
ATOM    327  C   VAL A  58      18.448  15.429  17.628  1.00 21.58           C
ANISOU  327  C   VAL A  58     2319   3659   2220    707    217   1041       C
ATOM    328  O   VAL A  58      17.773  14.447  17.320  1.00 23.37           O
ANISOU  328  O   VAL A  58     2688   3837   2355    709      7    833       O
ATOM    329  CB  VAL A  58      20.581  15.093  18.940  1.00 22.07           C
ANISOU  329  CB  VAL A  58     2271   3568   2546    385    -71    738       C
ATOM    330  CG1 VAL A  58      19.920  13.857  19.601  1.00 22.70           C
ANISOU  330  CG1 VAL A  58     2811   3271   2540    471   -290    837       C
ATOM    331  CG2 VAL A  58      22.064  14.903  18.807  1.00 24.16           C
ANISOU  331  CG2 VAL A  58     2281   3779   3121    481     17    564       C
ATOM    332  N   LEU A  59      17.895  16.557  18.082  1.00 21.92           N
ANISOU  332  N   LEU A  59     2626   3651   2052    632    262    975       N
ATOM    333  CA  LEU A  59      16.443  16.645  18.241  1.00 21.29           C
ANISOU  333  CA  LEU A  59     2160   3639   2289    495    548   1029       C
ATOM    334  C   LEU A  59      15.679  16.314  16.967  1.00 22.49           C
ANISOU  334  C   LEU A  59     2344   3856   2346    228    398   1096       C
ATOM    335  O   LEU A  59      14.678  15.583  17.057  1.00 23.98           O
ANISOU  335  O   LEU A  59     2331   4272   2508    270    351    793       O
ATOM    336  CB  LEU A  59      16.007  18.009  18.799  1.00 21.51           C
ANISOU  336  CB  LEU A  59     2377   3498   2297    622     29   1146       C
ATOM    337  CG  LEU A  59      16.346  18.315  20.264  1.00 21.14           C
ANISOU  337  CG  LEU A  59     2507   3212   2313    624    288   1159       C
ATOM    338  CD1 LEU A  59      15.822  19.698  20.623  1.00 21.53           C
ANISOU  338  CD1 LEU A  59     2372   3090   2716    705    475   1067       C
ATOM    339  CD2 LEU A  59      15.800  17.266  21.236  1.00 20.02           C
ANISOU  339  CD2 LEU A  59     2462   3001   2145    575    440   1034       C
ATOM    340  N   PRO A  60      16.075  16.781  15.780  1.00 23.05           N
ANISOU  340  N   PRO A  60     2410   3933   2415    304    216   1132       N
ATOM    341  CA  PRO A  60      15.309  16.393  14.585  1.00 23.34           C
ANISOU  341  CA  PRO A  60     2405   4040   2422    423    -93    972       C
ATOM    342  C   PRO A  60      15.288  14.889  14.360  1.00 24.64           C
ANISOU  342  C   PRO A  60     2609   4257   2494    768    153    814       C
ATOM    343  O   PRO A  60      14.260  14.346  13.933  1.00 25.17           O
ANISOU  343  O   PRO A  60     2680   4481   2401    836    174    667       O
ATOM    344  CB  PRO A  60      16.010  17.160  13.456  1.00 25.03           C
ANISOU  344  CB  PRO A  60     2883   4058   2567    348   -150   1074       C
ATOM    345  CG  PRO A  60      16.599  18.354  14.141  1.00 25.11           C
ANISOU  345  CG  PRO A  60     3147   3837   2556    407   -112   1232       C
ATOM    346  CD  PRO A  60      17.064  17.834  15.468  1.00 24.30           C
ANISOU  346  CD  PRO A  60     2867   3791   2575    368    325   1387       C
ATOM    347  N   GLN A  61      16.390  14.198  14.672  1.00 24.44           N
ANISOU  347  N   GLN A  61     2444   4390   2451    963    488    738       N
ATOM    348  CA  GLN A  61      16.473  12.757  14.444  1.00 25.52           C
ANISOU  348  CA  GLN A  61     2728   4383   2585    955    286    611       C
ATOM    349  C   GLN A  61      15.456  12.003  15.287  1.00 24.09           C
ANISOU  349  C   GLN A  61     2704   4193   2256    810    112    560       C
ATOM    350  O   GLN A  61      14.895  10.992  14.842  1.00 27.38           O
ANISOU  350  O   GLN A  61     3723   4432   2250    515    269    198       O
ATOM    351  CB  GLN A  61      17.864  12.245  14.825  1.00 28.02           C
ANISOU  351  CB  GLN A  61     2686   4639   3320    875    542    538       C
ATOM    352  CG  GLN A  61      19.018  12.702  13.991  1.00 33.45           C
ANISOU  352  CG  GLN A  61     3300   5011   4397    746    507    313       C
ATOM    353  CD  GLN A  61      20.314  12.059  14.462  1.00 38.26           C
ANISOU  353  CD  GLN A  61     4088   5235   5216    789    550    147       C
ATOM    354  OE1 GLN A  61      21.353  12.712  14.533  1.00 42.49           O
ANISOU  354  OE1 GLN A  61     4978   5531   5634    701    360    -16       O
ATOM    355  NE2 GLN A  61      20.250  10.769  14.798  1.00 39.36           N
ANISOU  355  NE2 GLN A  61     4405   5170   5381    989    466    162       N
ATOM    356  N   TYR A  62      15.230  12.457  16.523  1.00 21.78           N
ANISOU  356  N   TYR A  62     2379   3919   1979    891   -123    636       N
ATOM    357  CA  TYR A  62      14.392  11.723  17.455  1.00 21.51           C
ANISOU  357  CA  TYR A  62     2352   3884   1936    725    -46    761       C
ATOM    358  C   TYR A  62      13.001  12.308  17.619  1.00 21.98           C
ANISOU  358  C   TYR A  62     2515   3782   2055    700    108    922       C
ATOM    359  O   TYR A  62      12.058  11.553  17.885  1.00 24.66           O
ANISOU  359  O   TYR A  62     2848   3962   2559    514    241    610       O
ATOM    360  CB  TYR A  62      15.094  11.625  18.814  1.00 21.72           C
ANISOU  360  CB  TYR A  62     2584   3774   1893    924    -92    550       C
ATOM    361  CG  TYR A  62      16.112  10.508  18.829  1.00 19.02           C
ANISOU  361  CG  TYR A  62     2201   3488   1537    544   -103    573       C
ATOM    362  CD1 TYR A  62      17.407  10.708  18.357  1.00 19.83           C
ANISOU  362  CD1 TYR A  62     2298   3548   1689    400   -144    543       C
ATOM    363  CD2 TYR A  62      15.771   9.240  19.277  1.00 19.81           C
ANISOU  363  CD2 TYR A  62     2424   3351   1751    480   -278    573       C
ATOM    364  CE1 TYR A  62      18.336   9.668  18.353  1.00 19.68           C
ANISOU  364  CE1 TYR A  62     2221   3578   1677    322   -189    298       C
ATOM    365  CE2 TYR A  62      16.686   8.210  19.278  1.00 19.63           C
ANISOU  365  CE2 TYR A  62     2112   3373   1974    437   -352    271       C
ATOM    366  CZ  TYR A  62      17.957   8.433  18.810  1.00 19.39           C
ANISOU  366  CZ  TYR A  62     2182   3364   1822    704   -352    258       C
ATOM    367  OH  TYR A  62      18.840   7.382  18.827  1.00 21.88           O
ANISOU  367  OH  TYR A  62     2668   3415   2232    710   -405    156       O
ATOM    368  N   PHE A  63      12.837  13.624  17.457  1.00 22.44           N
ANISOU  368  N   PHE A  63     2483   3897   2147   1001     24    984       N
ATOM    369  CA  PHE A  63      11.558  14.267  17.709  1.00 22.49           C
ANISOU  369  CA  PHE A  63     2380   3845   2319   1106    286    921       C
ATOM    370  C   PHE A  63      11.011  15.014  16.508  1.00 24.15           C
ANISOU  370  C   PHE A  63     2556   4007   2614   1320    -10    873       C
ATOM    371  O   PHE A  63       9.878  15.500  16.572  1.00 25.65           O
ANISOU  371  O   PHE A  63     2604   4332   2808   1485    106    818       O
ATOM    372  CB  PHE A  63      11.667  15.244  18.887  1.00 21.55           C
ANISOU  372  CB  PHE A  63     2357   3493   2337    532    157   1029       C
ATOM    373  CG  PHE A  63      12.075  14.592  20.173  1.00 19.70           C
ANISOU  373  CG  PHE A  63     1906   3223   2354    347    124    728       C
ATOM    374  CD1 PHE A  63      11.176  13.848  20.918  1.00 21.29           C
ANISOU  374  CD1 PHE A  63     2443   3163   2482    284     93    622       C
ATOM    375  CD2 PHE A  63      13.359  14.739  20.636  1.00 21.35           C
ANISOU  375  CD2 PHE A  63     2225   3429   2460    380     79    680       C
ATOM    376  CE1 PHE A  63      11.565  13.257  22.103  1.00 22.06           C
ANISOU  376  CE1 PHE A  63     2729   3204   2450    -15      7    503       C
ATOM    377  CE2 PHE A  63      13.756  14.159  21.803  1.00 21.15           C
ANISOU  377  CE2 PHE A  63     2209   3308   2518    517    -50    556       C
ATOM    378  CZ  PHE A  63      12.864  13.409  22.550  1.00 22.02           C
ANISOU  378  CZ  PHE A  63     2869   3061   2438    332   -133    634       C
ATOM    379  N   LYS A  64      11.779  15.141  15.429  1.00 23.70           N
ANISOU  379  N   LYS A  64     2660   3976   2369   1146    168   1215       N
ATOM    380  CA  LYS A  64      11.347  15.877  14.247  1.00 25.71           C
ANISOU  380  CA  LYS A  64     2911   4151   2707   1204   -473    963       C
ATOM    381  C   LYS A  64      10.996  17.321  14.575  1.00 27.11           C
ANISOU  381  C   LYS A  64     3414   4114   2774   1344   -559   1106       C
ATOM    382  O   LYS A  64      10.080  17.899  13.995  1.00 31.37           O
ANISOU  382  O   LYS A  64     4020   4540   3361   1668  -1247    728       O
ATOM    383  CB  LYS A  64      10.234  15.153  13.486  1.00 28.80           C
ANISOU  383  CB  LYS A  64     3391   4480   3071   1056   -705    688       C
ATOM    384  CG  LYS A  64      10.764  14.023  12.623  1.00 35.45           C
ANISOU  384  CG  LYS A  64     4435   4996   4039    623   -665    429       C
ATOM    385  CD  LYS A  64       9.666  13.082  12.169  1.00 41.15           C
ANISOU  385  CD  LYS A  64     5372   5461   4804    376   -322    158       C
ATOM    386  CE  LYS A  64      10.243  11.714  11.844  1.00 46.07           C
ANISOU  386  CE  LYS A  64     6256   5951   5298    176    -29     44       C
ATOM    387  NZ  LYS A  64      11.237  11.779  10.741  1.00 48.58           N
ANISOU  387  NZ  LYS A  64     6720   6208   5530    134    167    -31       N
ATOM    388  N   HIS A  65      11.717  17.904  15.523  1.00 25.80           N
ANISOU  388  N   HIS A  65     2965   4142   2698   1311   -257   1033       N
ATOM    389  CA  HIS A  65      11.753  19.342  15.730  1.00 25.07           C
ANISOU  389  CA  HIS A  65     2712   4174   2639   1289   -322   1146       C
ATOM    390  C   HIS A  65      13.154  19.706  16.198  1.00 24.55           C
ANISOU  390  C   HIS A  65     2699   3982   2647   1229     74   1366       C
ATOM    391  O   HIS A  65      13.978  18.835  16.490  1.00 25.78           O
ANISOU  391  O   HIS A  65     2872   4109   2813   1462     42   1375       O
ATOM    392  CB  HIS A  65      10.658  19.821  16.690  1.00 26.03           C
ANISOU  392  CB  HIS A  65     2900   4312   2677   1394   -282    999       C
ATOM    393  CG  HIS A  65      10.888  19.432  18.115  1.00 25.00           C
ANISOU  393  CG  HIS A  65     2602   4239   2659   1413     19    912       C
ATOM    394  ND1 HIS A  65      11.744  20.128  18.940  1.00 25.80           N
ANISOU  394  ND1 HIS A  65     2706   4327   2769   1185    -29   1047       N
ATOM    395  CD2 HIS A  65      10.338  18.454  18.873  1.00 25.59           C
ANISOU  395  CD2 HIS A  65     2751   4263   2708   1434   -155    810       C
ATOM    396  CE1 HIS A  65      11.734  19.576  20.140  1.00 24.20           C
ANISOU  396  CE1 HIS A  65     2404   4097   2693    972   -113   1106       C
ATOM    397  NE2 HIS A  65      10.893  18.556  20.125  1.00 24.69           N
ANISOU  397  NE2 HIS A  65     2471   4148   2761   1371     12    877       N
ATOM    398  N   SER A  66      13.425  21.011  16.266  1.00 26.22           N
ANISOU  398  N   SER A  66     3444   3848   2671   1106    -68   1400       N
ATOM    399  CA  SER A  66      14.737  21.507  16.670  1.00 27.14           C
ANISOU  399  CA  SER A  66     3552   3953   2808    890     48   1507       C
ATOM    400  C   SER A  66      14.637  22.547  17.781  1.00 26.30           C
ANISOU  400  C   SER A  66     3374   3738   2879    985     46   1516       C
ATOM    401  O   SER A  66      15.481  23.444  17.877  1.00 28.77           O
ANISOU  401  O   SER A  66     3776   3903   3253   1024    -48   1611       O
ATOM    402  CB  SER A  66      15.518  22.065  15.478  1.00 30.27           C
ANISOU  402  CB  SER A  66     4254   4231   3016    782    115   1825       C
ATOM    403  OG  SER A  66      14.833  23.165  14.893  1.00 33.29           O
ANISOU  403  OG  SER A  66     4909   4574   3167    867    -81   1896       O
ATOM    404  N   ASN A  67      13.632  22.435  18.648  1.00 27.14           N
ANISOU  404  N   ASN A  67     3568   3992   2753   1254   -215   1273       N
ATOM    405  CA  ASN A  67      13.337  23.489  19.618  1.00 27.86           C
ANISOU  405  CA  ASN A  67     3763   3808   3014   1615   -206   1188       C
ATOM    406  C   ASN A  67      13.842  23.094  21.002  1.00 25.45           C
ANISOU  406  C   ASN A  67     3342   3439   2888   1306     64   1457       C
ATOM    407  O   ASN A  67      13.195  22.317  21.715  1.00 24.44           O
ANISOU  407  O   ASN A  67     2808   3632   2847   1047   -140   1401       O
ATOM    408  CB  ASN A  67      11.852  23.814  19.639  1.00 31.76           C
ANISOU  408  CB  ASN A  67     4485   4086   3497   1794   -330   1073       C
ATOM    409  CG  ASN A  67      11.575  25.148  20.272  1.00 33.43           C
ANISOU  409  CG  ASN A  67     4699   3997   4008   2049   -293   1113       C
ATOM    410  OD1 ASN A  67      11.810  25.352  21.450  1.00 32.74           O
ANISOU  410  OD1 ASN A  67     4588   3898   3952   2103     97   1330       O
ATOM    411  ND2 ASN A  67      11.090  26.085  19.476  1.00 37.02           N
ANISOU  411  ND2 ASN A  67     5705   4059   4304   1982   -610   1122       N
ATOM    412  N   MET A  68      14.988  23.663  21.389  1.00 23.98           N
ANISOU  412  N   MET A  68     3162   3087   2862    961    401   1573       N
ATOM    413  CA  MET A  68      15.568  23.360  22.694  1.00 22.71           C
ANISOU  413  CA  MET A  68     2892   2507   3231    572    332   1361       C
ATOM    414  C   MET A  68      14.640  23.781  23.828  1.00 20.59           C
ANISOU  414  C   MET A  68     2506   2187   3130    406    141   1117       C
ATOM    415  O   MET A  68      14.500  23.061  24.822  1.00 19.80           O
ANISOU  415  O   MET A  68     2333   2252   2940    173    -32   1170       O
ATOM    416  CB  MET A  68      16.936  24.028  22.850  1.00 23.08           C
ANISOU  416  CB  MET A  68     2888   2426   3456    223    366   1407       C
ATOM    417  CG  MET A  68      17.690  23.533  24.083  1.00 23.13           C
ANISOU  417  CG  MET A  68     2906   2472   3410    570    397   1289       C
ATOM    418  SD  MET A  68      17.966  21.749  24.024  1.00 23.41           S
ANISOU  418  SD  MET A  68     3048   2624   3225    658    559   1236       S
ATOM    419  CE  MET A  68      19.014  21.511  25.450  1.00 22.57           C
ANISOU  419  CE  MET A  68     2389   2614   3572    249   -173   1067       C
ATOM    420  N   ALA A  69      14.002  24.950  23.701  1.00 21.89           N
ANISOU  420  N   ALA A  69     2836   2055   3426    471    305   1035       N
ATOM    421  CA  ALA A  69      13.133  25.413  24.776  1.00 22.17           C
ANISOU  421  CA  ALA A  69     2879   2031   3512    430    263    927       C
ATOM    422  C   ALA A  69      11.995  24.432  25.027  1.00 20.32           C
ANISOU  422  C   ALA A  69     2478   2099   3143    457    -65   1055       C
ATOM    423  O   ALA A  69      11.655  24.146  26.183  1.00 20.41           O
ANISOU  423  O   ALA A  69     2597   2190   2967    609    263   1003       O
ATOM    424  CB  ALA A  69      12.593  26.806  24.460  1.00 24.67           C
ANISOU  424  CB  ALA A  69     3627   2051   3697    780    325    988       C
ATOM    425  N   SER A  70      11.400  23.894  23.958  1.00 21.50           N
ANISOU  425  N   SER A  70     2507   2508   3154    643   -220   1053       N
ATOM    426  CA  SER A  70      10.339  22.901  24.122  1.00 23.00           C
ANISOU  426  CA  SER A  70     2540   2899   3301    631   -510   1258       C
ATOM    427  C   SER A  70      10.861  21.649  24.808  1.00 20.66           C
ANISOU  427  C   SER A  70     2350   2607   2893    571   -308    827       C
ATOM    428  O   SER A  70      10.201  21.089  25.690  1.00 19.78           O
ANISOU  428  O   SER A  70     1958   2752   2806    408   -178    988       O
ATOM    429  CB  SER A  70       9.745  22.528  22.759  1.00 26.63           C
ANISOU  429  CB  SER A  70     3041   3553   3525    423  -1062   1575       C
ATOM    430  OG  SER A  70       9.300  23.662  22.034  1.00 29.34           O
ANISOU  430  OG  SER A  70     3106   3973   4067    413   -998   1768       O
ATOM    431  N   PHE A  71      12.040  21.187  24.397  1.00 17.90           N
ANISOU  431  N   PHE A  71     2082   2252   2469    457   -329    827       N
ATOM    432  CA  PHE A  71      12.635  19.996  24.988  1.00 17.08           C
ANISOU  432  CA  PHE A  71     2072   2129   2287    412    -29    729       C
ATOM    433  C   PHE A  71      12.896  20.184  26.481  1.00 16.36           C
ANISOU  433  C   PHE A  71     1893   1957   2364    264     25    711       C
ATOM    434  O   PHE A  71      12.564  19.316  27.294  1.00 15.86           O
ANISOU  434  O   PHE A  71     1777   1971   2279    279    -12    694       O
ATOM    435  CB  PHE A  71      13.925  19.685  24.227  1.00 17.15           C
ANISOU  435  CB  PHE A  71     2117   2082   2317    429    153    826       C
ATOM    436  CG  PHE A  71      14.716  18.532  24.800  1.00 16.22           C
ANISOU  436  CG  PHE A  71     2020   1888   2256    206    304    747       C
ATOM    437  CD1 PHE A  71      14.327  17.215  24.571  1.00 16.81           C
ANISOU  437  CD1 PHE A  71     2239   2077   2070    138    381    721       C
ATOM    438  CD2 PHE A  71      15.885  18.764  25.523  1.00 16.69           C
ANISOU  438  CD2 PHE A  71     1769   2177   2395    278    296    677       C
ATOM    439  CE1 PHE A  71      15.068  16.147  25.091  1.00 16.94           C
ANISOU  439  CE1 PHE A  71     2232   2094   2111    283    322    840       C
ATOM    440  CE2 PHE A  71      16.630  17.704  26.040  1.00 16.85           C
ANISOU  440  CE2 PHE A  71     1938   2078   2385    254    342    745       C
ATOM    441  CZ  PHE A  71      16.223  16.406  25.820  1.00 16.67           C
ANISOU  441  CZ  PHE A  71     1908   2162   2264    127    420    584       C
ATOM    442  N   VAL A  72      13.496  21.313  26.859  1.00 16.39           N
ANISOU  442  N   VAL A  72     2022   1795   2410    323     -8    698       N
ATOM    443  CA  VAL A  72      13.801  21.568  28.263  1.00 17.43           C
ANISOU  443  CA  VAL A  72     2114   1891   2619     41    -46    585       C
ATOM    444  C   VAL A  72      12.521  21.741  29.074  1.00 17.10           C
ANISOU  444  C   VAL A  72     2221   1813   2466    333   -105    691       C
ATOM    445  O   VAL A  72      12.423  21.270  30.216  1.00 17.26           O
ANISOU  445  O   VAL A  72     2299   1797   2460     97    -34    542       O
ATOM    446  CB  VAL A  72      14.763  22.763  28.402  1.00 19.76           C
ANISOU  446  CB  VAL A  72     2428   2277   2801   -154     19    492       C
ATOM    447  CG1 VAL A  72      14.960  23.129  29.861  1.00 22.62           C
ANISOU  447  CG1 VAL A  72     3033   2681   2879   -399   -127    269       C
ATOM    448  CG2 VAL A  72      16.112  22.464  27.723  1.00 19.95           C
ANISOU  448  CG2 VAL A  72     2282   2465   2835   -109    112    646       C
ATOM    449  N   ARG A  73      11.506  22.386  28.490  1.00 17.17           N
ANISOU  449  N   ARG A  73     2040   1938   2547    427     87    632       N
ATOM    450  CA  ARG A  73      10.216  22.457  29.159  1.00 19.68           C
ANISOU  450  CA  ARG A  73     2387   2178   2913    775      2    925       C
ATOM    451  C   ARG A  73       9.658  21.068  29.436  1.00 17.36           C
ANISOU  451  C   ARG A  73     1791   2221   2585    635     93    799       C
ATOM    452  O   ARG A  73       9.092  20.817  30.506  1.00 18.27           O
ANISOU  452  O   ARG A  73     2094   2216   2632    703    154    573       O
ATOM    453  CB  ARG A  73       9.249  23.233  28.281  1.00 22.63           C
ANISOU  453  CB  ARG A  73     2679   2397   3523    956    158   1017       C
ATOM    454  CG  ARG A  73       7.926  23.519  28.931  1.00 28.62           C
ANISOU  454  CG  ARG A  73     3062   3450   4363   1347   -150    928       C
ATOM    455  CD  ARG A  73       7.140  24.525  28.083  1.00 33.95           C
ANISOU  455  CD  ARG A  73     3721   4065   5114   1518     74    818       C
ATOM    456  NE  ARG A  73       8.004  25.581  27.540  1.00 38.52           N
ANISOU  456  NE  ARG A  73     4572   4466   5598   1641     82    837       N
ATOM    457  CZ  ARG A  73       8.173  25.838  26.241  1.00 41.47           C
ANISOU  457  CZ  ARG A  73     4838   4810   6110   1530    -71    478       C
ATOM    458  NH1 ARG A  73       7.542  25.117  25.326  1.00 42.13           N
ANISOU  458  NH1 ARG A  73     4771   4929   6307   2103    -28     69       N
ATOM    459  NH2 ARG A  73       8.982  26.818  25.853  1.00 41.95           N
ANISOU  459  NH2 ARG A  73     4794   4903   6240   1149     -4    757       N
ATOM    460  N   GLN A  74       9.780  20.161  28.467  1.00 17.07           N
ANISOU  460  N   GLN A  74     1835   2172   2478    476    -23    677       N
ATOM    461  CA  GLN A  74       9.293  18.802  28.667  1.00 16.73           C
ANISOU  461  CA  GLN A  74     1699   2229   2429    224   -107    632       C
ATOM    462  C   GLN A  74      10.067  18.094  29.778  1.00 15.44           C
ANISOU  462  C   GLN A  74     1710   1774   2382    182   -110    511       C
ATOM    463  O   GLN A  74       9.473  17.422  30.629  1.00 16.25           O
ANISOU  463  O   GLN A  74     1898   1965   2313    352     91    502       O
ATOM    464  CB  GLN A  74       9.347  18.036  27.347  1.00 19.16           C
ANISOU  464  CB  GLN A  74     2227   2461   2592    111    -48    506       C
ATOM    465  CG  GLN A  74       8.457  16.812  27.266  1.00 19.92           C
ANISOU  465  CG  GLN A  74     2117   2592   2860    157   -176   1124       C
ATOM    466  CD  GLN A  74       6.958  17.117  27.170  1.00 21.63           C
ANISOU  466  CD  GLN A  74     2210   2850   3157    -18   -384   1241       C
ATOM    467  OE1 GLN A  74       6.134  16.355  27.675  1.00 24.12           O
ANISOU  467  OE1 GLN A  74     2544   3260   3362    106   -231   1111       O
ATOM    468  NE2 GLN A  74       6.595  18.220  26.509  1.00 23.64           N
ANISOU  468  NE2 GLN A  74     2134   3195   3653    146   -644    984       N
ATOM    469  N   LEU A  75      11.391  18.277  29.823  1.00 14.54           N
ANISOU  469  N   LEU A  75     1699   1702   2124    342   -152    446       N
ATOM    470  CA  LEU A  75      12.170  17.717  30.927  1.00 14.54           C
ANISOU  470  CA  LEU A  75     1749   1720   2055    506    -21    356       C
ATOM    471  C   LEU A  75      11.670  18.252  32.260  1.00 14.33           C
ANISOU  471  C   LEU A  75     1798   1626   2020    575     94    251       C
ATOM    472  O   LEU A  75      11.501  17.493  33.220  1.00 15.53           O
ANISOU  472  O   LEU A  75     1878   2049   1973    538    149    575       O
ATOM    473  CB  LEU A  75      13.649  18.058  30.762  1.00 14.59           C
ANISOU  473  CB  LEU A  75     1720   1768   2056    360    170    400       C
ATOM    474  CG  LEU A  75      14.402  17.409  29.611  1.00 14.85           C
ANISOU  474  CG  LEU A  75     1767   1768   2106    225     31    429       C
ATOM    475  CD1 LEU A  75      15.839  17.901  29.609  1.00 16.27           C
ANISOU  475  CD1 LEU A  75     1906   1985   2292    175     49    411       C
ATOM    476  CD2 LEU A  75      14.347  15.884  29.673  1.00 15.49           C
ANISOU  476  CD2 LEU A  75     2063   1645   2179    277     46    276       C
ATOM    477  N   ASN A  76      11.385  19.556  32.322  1.00 15.31           N
ANISOU  477  N   ASN A  76     1885   1706   2225    414    175    134       N
ATOM    478  CA  ASN A  76      10.897  20.140  33.563  1.00 17.52           C
ANISOU  478  CA  ASN A  76     2216   1789   2654    535    235    169       C
ATOM    479  C   ASN A  76       9.550  19.545  33.957  1.00 18.15           C
ANISOU  479  C   ASN A  76     2278   2018   2600    591    449    380       C
ATOM    480  O   ASN A  76       9.304  19.276  35.141  1.00 19.16           O
ANISOU  480  O   ASN A  76     2622   2086   2572    741    478    439       O
ATOM    481  CB  ASN A  76      10.818  21.659  33.431  1.00 20.12           C
ANISOU  481  CB  ASN A  76     2724   1803   3119    544    193    -82       C
ATOM    482  CG  ASN A  76      10.518  22.330  34.748  1.00 24.36           C
ANISOU  482  CG  ASN A  76     3557   2144   3554    786    -19   -209       C
ATOM    483  OD1 ASN A  76      11.227  22.130  35.734  1.00 27.61           O
ANISOU  483  OD1 ASN A  76     4110   2769   3613   1103     72   -225       O
ATOM    484  ND2 ASN A  76       9.465  23.128  34.776  1.00 28.96           N
ANISOU  484  ND2 ASN A  76     4087   3034   3881   1143    216   -259       N
ATOM    485  N   MET A  77       8.671  19.307  32.975  1.00 17.52           N
ANISOU  485  N   MET A  77     2004   2006   2645    753    390    660       N
ATOM    486  CA  MET A  77       7.359  18.740  33.276  1.00 19.63           C
ANISOU  486  CA  MET A  77     2266   2347   2846    956    506    889       C
ATOM    487  C   MET A  77       7.472  17.348  33.873  1.00 18.67           C
ANISOU  487  C   MET A  77     2001   2196   2897    769    417    890       C
ATOM    488  O   MET A  77       6.589  16.933  34.627  1.00 21.46           O
ANISOU  488  O   MET A  77     2267   2592   3296    808    834    906       O
ATOM    489  CB  MET A  77       6.510  18.699  32.019  1.00 22.38           C
ANISOU  489  CB  MET A  77     2491   3024   2987    997     13   1391       C
ATOM    490  CG  MET A  77       6.205  20.092  31.505  1.00 27.66           C
ANISOU  490  CG  MET A  77     2709   4040   3761   1338   -208   1359       C
ATOM    491  SD  MET A  77       4.811  20.193  30.404  1.00 38.40           S
ANISOU  491  SD  MET A  77     4681   5101   4807   1129  -1030   1275       S
ATOM    492  CE  MET A  77       5.298  19.119  29.109  1.00 37.82           C
ANISOU  492  CE  MET A  77     4306   5154   4909   1404  -1179   1362       C
ATOM    493  N   TYR A  78       8.530  16.609  33.542  1.00 16.68           N
ANISOU  493  N   TYR A  78     1865   1896   2579    718     19    625       N
ATOM    494  CA  TYR A  78       8.746  15.284  34.108  1.00 16.03           C
ANISOU  494  CA  TYR A  78     1658   1983   2451    459     -8    626       C
ATOM    495  C   TYR A  78       9.574  15.311  35.385  1.00 15.81           C
ANISOU  495  C   TYR A  78     1709   1899   2399    407     39    543       C
ATOM    496  O   TYR A  78       9.883  14.249  35.929  1.00 17.51           O
ANISOU  496  O   TYR A  78     1981   2070   2601    505    -89    766       O
ATOM    497  CB  TYR A  78       9.404  14.355  33.076  1.00 15.88           C
ANISOU  497  CB  TYR A  78     1733   1955   2345    421     34    570       C
ATOM    498  CG  TYR A  78       8.436  13.805  32.057  1.00 16.51           C
ANISOU  498  CG  TYR A  78     1653   2122   2499    479    -21    656       C
ATOM    499  CD1 TYR A  78       7.594  12.748  32.376  1.00 18.48           C
ANISOU  499  CD1 TYR A  78     2034   2397   2590    -84   -217    831       C
ATOM    500  CD2 TYR A  78       8.355  14.345  30.779  1.00 17.95           C
ANISOU  500  CD2 TYR A  78     2002   2321   2496    446   -158    842       C
ATOM    501  CE1 TYR A  78       6.710  12.233  31.452  1.00 20.72           C
ANISOU  501  CE1 TYR A  78     2567   2628   2676   -151   -453   1002       C
ATOM    502  CE2 TYR A  78       7.461  13.839  29.845  1.00 19.38           C
ANISOU  502  CE2 TYR A  78     2349   2373   2642    194    -86    726       C
ATOM    503  CZ  TYR A  78       6.637  12.785  30.192  1.00 20.63           C
ANISOU  503  CZ  TYR A  78     2605   2523   2710    -52   -626    792       C
ATOM    504  OH  TYR A  78       5.751  12.257  29.279  1.00 23.72           O
ANISOU  504  OH  TYR A  78     3109   2991   2914   -342   -788    758       O
ATOM    505  N   GLY A  79       9.942  16.481  35.884  1.00 16.03           N
ANISOU  505  N   GLY A  79     1876   2101   2115    393     84    361       N
ATOM    506  CA  GLY A  79      10.677  16.577  37.119  1.00 17.44           C
ANISOU  506  CA  GLY A  79     2019   2461   2148    378    133    305       C
ATOM    507  C   GLY A  79      12.173  16.441  36.996  1.00 15.30           C
ANISOU  507  C   GLY A  79     1980   1801   2031    411    -84    220       C
ATOM    508  O   GLY A  79      12.840  16.262  38.019  1.00 16.52           O
ANISOU  508  O   GLY A  79     2193   2135   1950    469     26    165       O
ATOM    509  N   PHE A  80      12.736  16.523  35.792  1.00 15.01           N
ANISOU  509  N   PHE A  80     1896   1698   2110    363     31    325       N
ATOM    510  CA  PHE A  80      14.187  16.543  35.680  1.00 14.21           C
ANISOU  510  CA  PHE A  80     1800   1548   2050    338   -143    189       C
ATOM    511  C   PHE A  80      14.735  17.807  36.327  1.00 14.61           C
ANISOU  511  C   PHE A  80     1884   1416   2251    371   -109    135       C
ATOM    512  O   PHE A  80      14.068  18.849  36.391  1.00 16.79           O
ANISOU  512  O   PHE A  80     2200   1726   2452    563    -82     86       O
ATOM    513  CB  PHE A  80      14.640  16.480  34.217  1.00 14.30           C
ANISOU  513  CB  PHE A  80     1919   1654   1859    237    -69    228       C
ATOM    514  CG  PHE A  80      14.495  15.112  33.593  1.00 12.65           C
ANISOU  514  CG  PHE A  80     1706   1365   1736    249     25    419       C
ATOM    515  CD1 PHE A  80      13.254  14.636  33.196  1.00 13.69           C
ANISOU  515  CD1 PHE A  80     1865   1544   1793    313    -38    244       C
ATOM    516  CD2 PHE A  80      15.609  14.297  33.427  1.00 13.12           C
ANISOU  516  CD2 PHE A  80     1793   1435   1758    155    118    419       C
ATOM    517  CE1 PHE A  80      13.124  13.371  32.650  1.00 14.70           C
ANISOU  517  CE1 PHE A  80     2048   1741   1798    319    275    317       C
ATOM    518  CE2 PHE A  80      15.475  13.017  32.883  1.00 13.67           C
ANISOU  518  CE2 PHE A  80     1972   1453   1767    244    260    424       C
ATOM    519  CZ  PHE A  80      14.233  12.558  32.489  1.00 14.10           C
ANISOU  519  CZ  PHE A  80     1896   1699   1763    140    272    336       C
ATOM    520  N   ARG A  81      15.973  17.699  36.790  1.00 14.74           N
ANISOU  520  N   ARG A  81     2034   1334   2233    121   -237    123       N
ATOM    521  CA  ARG A  81      16.696  18.764  37.464  1.00 15.10           C
ANISOU  521  CA  ARG A  81     2150   1355   2233    222   -277    157       C
ATOM    522  C   ARG A  81      18.033  18.959  36.761  1.00 14.95           C
ANISOU  522  C   ARG A  81     2126   1197   2357    293   -252    176       C
ATOM    523  O   ARG A  81      18.402  18.185  35.875  1.00 16.38           O
ANISOU  523  O   ARG A  81     2510   1245   2469    332    194    120       O
ATOM    524  CB  ARG A  81      16.831  18.442  38.960  1.00 17.90           C
ANISOU  524  CB  ARG A  81     2574   1887   2342     47   -222     -3       C
ATOM    525  CG  ARG A  81      15.462  18.622  39.645  1.00 22.02           C
ANISOU  525  CG  ARG A  81     2934   2742   2692    -22     21     80       C
ATOM    526  CD  ARG A  81      15.290  17.881  40.951  1.00 25.41           C
ANISOU  526  CD  ARG A  81     3362   3122   3170    105    198   -101       C
ATOM    527  NE  ARG A  81      16.162  18.395  42.001  1.00 26.23           N
ANISOU  527  NE  ARG A  81     3441   3006   3518    309     12   -436       N
ATOM    528  CZ  ARG A  81      16.003  19.557  42.627  1.00 27.46           C
ANISOU  528  CZ  ARG A  81     3546   3190   3699    634   -191   -255       C
ATOM    529  NH1 ARG A  81      14.993  20.367  42.312  1.00 29.99           N
ANISOU  529  NH1 ARG A  81     4006   3432   3956    709   -340     24       N
ATOM    530  NH2 ARG A  81      16.865  19.905  43.578  1.00 27.97           N
ANISOU  530  NH2 ARG A  81     3477   3383   3766   -103     96   -388       N
ATOM    531  N   LYS A  82      18.745  20.023  37.128  1.00 16.98           N
ANISOU  531  N   LYS A  82     2352   1632   2470     93   -204     -5       N
ATOM    532  CA  LYS A  82      20.065  20.309  36.588  1.00 17.04           C
ANISOU  532  CA  LYS A  82     2413   1499   2561      8   -263    511       C
ATOM    533  C   LYS A  82      21.131  20.051  37.642  1.00 16.26           C
ANISOU  533  C   LYS A  82     2381   1453   2346    -33    -93    214       C
ATOM    534  O   LYS A  82      20.897  20.234  38.835  1.00 18.55           O
ANISOU  534  O   LYS A  82     2889   1996   2164    378   -132    -93       O
ATOM    535  CB  LYS A  82      20.164  21.775  36.145  1.00 23.26           C
ANISOU  535  CB  LYS A  82     3599   2130   3111     28   -513    520       C
ATOM    536  CG  LYS A  82      19.185  22.174  35.072  1.00 30.12           C
ANISOU  536  CG  LYS A  82     4878   2587   3979    -85   -344    737       C
ATOM    537  CD  LYS A  82      19.767  23.287  34.214  1.00 36.95           C
ANISOU  537  CD  LYS A  82     5721   3673   4646   -146     69    952       C
ATOM    538  CE  LYS A  82      20.186  24.472  35.066  1.00 41.71           C
ANISOU  538  CE  LYS A  82     6331   4412   5104     60    323   1039       C
ATOM    539  NZ  LYS A  82      19.789  25.776  34.451  1.00 44.18           N
ANISOU  539  NZ  LYS A  82     6692   4644   5452    269    452    989       N
ATOM    540  N   VAL A  83      22.313  19.641  37.190  1.00 15.61           N
ANISOU  540  N   VAL A  83     2379   1386   2168    -83   -208    163       N
ATOM    541  CA  VAL A  83      23.453  19.407  38.069  1.00 15.84           C
ANISOU  541  CA  VAL A  83     2353   1415   2252    -76   -275     85       C
ATOM    542  C   VAL A  83      24.471  20.506  37.805  1.00 17.19           C
ANISOU  542  C   VAL A  83     2614   1623   2294   -383   -108    187       C
ATOM    543  O   VAL A  83      24.872  20.724  36.655  1.00 18.28           O
ANISOU  543  O   VAL A  83     2710   1971   2265   -406    -73    200       O
ATOM    544  CB  VAL A  83      24.064  18.015  37.836  1.00 17.17           C
ANISOU  544  CB  VAL A  83     2499   1501   2525    -40   -272    148       C
ATOM    545  CG1 VAL A  83      25.157  17.763  38.858  1.00 18.75           C
ANISOU  545  CG1 VAL A  83     2705   1718   2701   -141   -718     49       C
ATOM    546  CG2 VAL A  83      22.982  16.923  37.912  1.00 18.01           C
ANISOU  546  CG2 VAL A  83     2860   1341   2641   -272   -471     -1       C
ATOM    547  N   VAL A  84      24.879  21.209  38.865  1.00 17.33           N
ANISOU  547  N   VAL A  84     2781   1435   2369   -408   -322    128       N
ATOM    548  CA  VAL A  84      25.746  22.374  38.746  1.00 19.07           C
ANISOU  548  CA  VAL A  84     2977   1471   2799   -408   -523    190       C
ATOM    549  C   VAL A  84      26.858  22.281  39.783  1.00 19.26           C
ANISOU  549  C   VAL A  84     3097   1438   2782   -478   -521    277       C
ATOM    550  O   VAL A  84      26.780  21.532  40.756  1.00 18.27           O
ANISOU  550  O   VAL A  84     2893   1486   2561   -422   -367    126       O
ATOM    551  CB  VAL A  84      24.967  23.701  38.894  1.00 21.67           C
ANISOU  551  CB  VAL A  84     3522   1638   3075     68   -546    248       C
ATOM    552  CG1 VAL A  84      23.865  23.803  37.843  1.00 22.52           C
ANISOU  552  CG1 VAL A  84     3617   1642   3298   -164   -859    297       C
ATOM    553  CG2 VAL A  84      24.393  23.836  40.302  1.00 22.51           C
ANISOU  553  CG2 VAL A  84     3767   1681   3105    121   -249    -13       C
ATOM    554  N   SER A  85      27.891  23.087  39.583  1.00 22.64           N
ANISOU  554  N   SER A  85     3642   1840   3121  -1039   -662    478       N
ATOM    555  CA  SER A  85      29.004  23.060  40.517  1.00 25.35           C
ANISOU  555  CA  SER A  85     3658   2303   3672  -1245   -749    230       C
ATOM    556  C   SER A  85      28.578  23.604  41.879  1.00 25.25           C
ANISOU  556  C   SER A  85     3831   2039   3723   -772  -1043   -168       C
ATOM    557  O   SER A  85      27.650  24.411  41.991  1.00 27.82           O
ANISOU  557  O   SER A  85     4623   2165   3781   -456   -921   -130       O
ATOM    558  CB  SER A  85      30.160  23.886  39.966  1.00 29.58           C
ANISOU  558  CB  SER A  85     4040   2916   4283  -1401   -788    239       C
ATOM    559  OG  SER A  85      29.839  25.262  40.010  1.00 35.37           O
ANISOU  559  OG  SER A  85     5009   3663   4768  -1154   -414    212       O
ATOM    560  N   ILE A  86      29.257  23.131  42.926  1.00 26.04           N
ANISOU  560  N   ILE A  86     4061   2154   3680   -770  -1123   -145       N
ATOM    561  CA  ILE A  86      29.037  23.680  44.264  1.00 29.10           C
ANISOU  561  CA  ILE A  86     4757   2441   3858   -570  -1220   -436       C
ATOM    562  C   ILE A  86      29.389  25.160  44.307  1.00 36.43           C
ANISOU  562  C   ILE A  86     5717   3378   4747   -737  -1132   -663       C
ATOM    563  O   ILE A  86      28.643  25.973  44.866  1.00 37.72           O
ANISOU  563  O   ILE A  86     6117   3516   4702    -11   -922   -639       O
ATOM    564  CB  ILE A  86      29.806  22.868  45.322  1.00 26.87           C
ANISOU  564  CB  ILE A  86     4427   2331   3450   -509   -947   -549       C
ATOM    565  CG1 ILE A  86      29.069  21.549  45.565  1.00 23.80           C
ANISOU  565  CG1 ILE A  86     3605   2153   3284   -208   -602   -267       C
ATOM    566  CG2 ILE A  86      29.962  23.663  46.613  1.00 29.76           C
ANISOU  566  CG2 ILE A  86     4937   2902   3470   -495   -769   -549       C
ATOM    567  CD1 ILE A  86      29.774  20.591  46.511  1.00 23.07           C
ANISOU  567  CD1 ILE A  86     3442   2327   2997     98   -531   -123       C
ATOM    568  N   GLU A  87      30.517  25.534  43.715  1.00 41.21           N
ANISOU  568  N   GLU A  87     6048   3862   5749  -1942  -1220   -598       N
ATOM    569  CA  GLU A  87      30.977  26.922  43.791  1.00 51.60           C
ANISOU  569  CA  GLU A  87     7365   5310   6930  -1395   -758   -285       C
ATOM    570  C   GLU A  87      30.218  27.861  42.852  1.00 52.40           C
ANISOU  570  C   GLU A  87     7915   4938   7057  -1095   -743    -49       C
ATOM    571  O   GLU A  87      29.783  27.464  41.771  1.00 53.27           O
ANISOU  571  O   GLU A  87     8341   4783   7116   -834   -688    126       O
ATOM    572  CB  GLU A  87      32.484  27.013  43.535  1.00 60.93           C
ANISOU  572  CB  GLU A  87     8318   6845   7989  -1084   -387   -133       C
ATOM    573  CG  GLU A  87      33.262  25.774  43.948  1.00 69.93           C
ANISOU  573  CG  GLU A  87     9328   8320   8922   -743      4    -11       C
ATOM    574  CD  GLU A  87      34.765  25.973  43.862  1.00 76.96           C
ANISOU  574  CD  GLU A  87    10198   9421   9623   -539    204     76       C
ATOM    575  OE1 GLU A  87      35.397  25.370  42.968  1.00 79.34           O
ANISOU  575  OE1 GLU A  87    10468   9830   9846   -440    371     97       O
ATOM    576  OE2 GLU A  87      35.316  26.728  44.691  1.00 79.55           O
ANISOU  576  OE2 GLU A  87    10525   9834   9866   -509    268    100       O
ATOM    577  N   ASP A  97      27.153  25.995  24.870  1.00 43.43           N
ANISOU  577  N   ASP A  97     6441   4168   5891   -732    500   1803       N
ATOM    578  CA  ASP A  97      27.285  25.770  26.300  1.00 39.25           C
ANISOU  578  CA  ASP A  97     5724   3548   5640   -389    263   2184       C
ATOM    579  C   ASP A  97      26.771  24.379  26.662  1.00 32.98           C
ANISOU  579  C   ASP A  97     4319   3071   5141   -715     20   1860       C
ATOM    580  O   ASP A  97      25.918  23.815  25.976  1.00 33.83           O
ANISOU  580  O   ASP A  97     4294   3444   5115   -300   -264   1842       O
ATOM    581  CB  ASP A  97      26.510  26.819  27.087  1.00 44.33           C
ANISOU  581  CB  ASP A  97     6325   4076   6443   -287    391   1859       C
ATOM    582  CG  ASP A  97      27.114  27.082  28.443  1.00 49.36           C
ANISOU  582  CG  ASP A  97     6695   4819   7240    -45    595   1537       C
ATOM    583  OD1 ASP A  97      28.326  26.824  28.604  1.00 50.56           O
ANISOU  583  OD1 ASP A  97     6802   4886   7521   -151    709   1431       O
ATOM    584  OD2 ASP A  97      26.385  27.551  29.343  1.00 51.06           O
ANISOU  584  OD2 ASP A  97     6883   5137   7380    155    702   1384       O
ATOM    585  N   HIS A  98      27.300  23.823  27.742  1.00 28.69           N
ANISOU  585  N   HIS A  98     3635   2552   4717  -1103     12   1428       N
ATOM    586  CA  HIS A  98      26.946  22.490  28.188  1.00 25.60           C
ANISOU  586  CA  HIS A  98     3203   2325   4199   -983     99   1218       C
ATOM    587  C   HIS A  98      26.012  22.558  29.389  1.00 24.86           C
ANISOU  587  C   HIS A  98     3399   2182   3865   -819     50    935       C
ATOM    588  O   HIS A  98      25.934  23.559  30.103  1.00 27.19           O
ANISOU  588  O   HIS A  98     3959   2136   4237   -895    133    619       O
ATOM    589  CB  HIS A  98      28.203  21.700  28.542  1.00 29.75           C
ANISOU  589  CB  HIS A  98     3704   3324   4275   -509   -495    851       C
ATOM    590  CG  HIS A  98      29.000  22.306  29.653  1.00 34.28           C
ANISOU  590  CG  HIS A  98     4589   3986   4449   -753   -592    606       C
ATOM    591  ND1 HIS A  98      29.798  23.417  29.479  1.00 37.25           N
ANISOU  591  ND1 HIS A  98     5033   4498   4620   -877   -643    393       N
ATOM    592  CD2 HIS A  98      29.123  21.954  30.954  1.00 37.26           C
ANISOU  592  CD2 HIS A  98     5225   4381   4552   -566   -496    472       C
ATOM    593  CE1 HIS A  98      30.380  23.721  30.626  1.00 38.48           C
ANISOU  593  CE1 HIS A  98     5337   4641   4641   -797   -587    308       C
ATOM    594  NE2 HIS A  98      29.987  22.849  31.537  1.00 38.97           N
ANISOU  594  NE2 HIS A  98     5553   4616   4640   -581   -494    283       N
ATOM    595  N   VAL A  99      25.285  21.465  29.596  1.00 20.12           N
ANISOU  595  N   VAL A  99     2761   1698   3186   -425    106   1036       N
ATOM    596  CA  VAL A  99      24.357  21.352  30.712  1.00 18.80           C
ANISOU  596  CA  VAL A  99     2651   1713   2777   -236    144    858       C
ATOM    597  C   VAL A  99      24.241  19.879  31.074  1.00 17.33           C
ANISOU  597  C   VAL A  99     2579   1466   2541   -378    117    511       C
ATOM    598  O   VAL A  99      24.355  18.998  30.215  1.00 19.81           O
ANISOU  598  O   VAL A  99     3582   1465   2480   -115    442    547       O
ATOM    599  CB  VAL A  99      22.984  21.986  30.365  1.00 19.59           C
ANISOU  599  CB  VAL A  99     2822   1759   2864   -134    174    638       C
ATOM    600  CG1 VAL A  99      22.353  21.311  29.169  1.00 20.77           C
ANISOU  600  CG1 VAL A  99     3049   1941   2900   -366    -37    508       C
ATOM    601  CG2 VAL A  99      22.043  21.997  31.555  1.00 21.93           C
ANISOU  601  CG2 VAL A  99     3102   2157   3072    231    228    555       C
ATOM    602  N   GLU A 100      24.037  19.610  32.359  1.00 16.25           N
ANISOU  602  N   GLU A 100     2448   1325   2400   -269    -53    450       N
ATOM    603  CA  GLU A 100      23.899  18.250  32.859  1.00 15.31           C
ANISOU  603  CA  GLU A 100     2125   1414   2280   -262    -51    467       C
ATOM    604  C   GLU A 100      22.544  18.141  33.534  1.00 14.52           C
ANISOU  604  C   GLU A 100     2339   1235   1943   -114   -123    332       C
ATOM    605  O   GLU A 100      22.191  18.988  34.368  1.00 15.83           O
ANISOU  605  O   GLU A 100     2437   1473   2104   -182   -142    233       O
ATOM    606  CB  GLU A 100      25.037  17.932  33.828  1.00 16.56           C
ANISOU  606  CB  GLU A 100     2278   1347   2667   -212   -308    464       C
ATOM    607  CG  GLU A 100      25.010  16.526  34.388  1.00 17.21           C
ANISOU  607  CG  GLU A 100     2197   1349   2991   -215   -654    535       C
ATOM    608  CD  GLU A 100      26.136  16.255  35.384  1.00 20.96           C
ANISOU  608  CD  GLU A 100     2572   1782   3610   -557   -976    657       C
ATOM    609  OE1 GLU A 100      26.998  17.129  35.625  1.00 24.23           O
ANISOU  609  OE1 GLU A 100     2861   2074   4272   -653  -1280    967       O
ATOM    610  OE2 GLU A 100      26.162  15.151  35.957  1.00 21.64           O
ANISOU  610  OE2 GLU A 100     3013   1707   3501   -440  -1325    560       O
ATOM    611  N   PHE A 101      21.777  17.120  33.157  1.00 13.41           N
ANISOU  611  N   PHE A 101     1954   1138   2003   -128   -137    375       N
ATOM    612  CA  PHE A 101      20.439  16.891  33.688  1.00 13.46           C
ANISOU  612  CA  PHE A 101     1976   1167   1969     15   -181    276       C
ATOM    613  C   PHE A 101      20.412  15.601  34.499  1.00 12.83           C
ANISOU  613  C   PHE A 101     1994   1140   1742     60    -34    190       C
ATOM    614  O   PHE A 101      21.192  14.674  34.259  1.00 13.55           O
ANISOU  614  O   PHE A 101     2107   1268   1771    181    -63    300       O
ATOM    615  CB  PHE A 101      19.418  16.792  32.547  1.00 15.13           C
ANISOU  615  CB  PHE A 101     2117   1447   2184    -39   -453    514       C
ATOM    616  CG  PHE A 101      19.193  18.084  31.805  1.00 16.02           C
ANISOU  616  CG  PHE A 101     2094   1539   2454      8   -382    672       C
ATOM    617  CD1 PHE A 101      18.543  19.159  32.414  1.00 17.67           C
ANISOU  617  CD1 PHE A 101     2377   1536   2800    333   -233    772       C
ATOM    618  CD2 PHE A 101      19.615  18.219  30.494  1.00 17.63           C
ANISOU  618  CD2 PHE A 101     2167   1860   2672   -257   -214    985       C
ATOM    619  CE1 PHE A 101      18.316  20.335  31.723  1.00 19.08           C
ANISOU  619  CE1 PHE A 101     2543   1841   2865    361   -245    925       C
ATOM    620  CE2 PHE A 101      19.391  19.400  29.800  1.00 19.50           C
ANISOU  620  CE2 PHE A 101     2564   1959   2888   -204   -358    960       C
ATOM    621  CZ  PHE A 101      18.744  20.452  30.418  1.00 19.86           C
ANISOU  621  CZ  PHE A 101     2583   1981   2982     97   -268   1027       C
ATOM    622  N   GLN A 102      19.449  15.525  35.411  1.00 13.19           N
ANISOU  622  N   GLN A 102     1920   1155   1937   -108   -103    160       N
ATOM    623  CA  GLN A 102      19.315  14.361  36.267  1.00 12.91           C
ANISOU  623  CA  GLN A 102     1794   1343   1769    -15   -105    434       C
ATOM    624  C   GLN A 102      17.853  14.174  36.653  1.00 12.54           C
ANISOU  624  C   GLN A 102     1826   1218   1720    150   -127    171       C
ATOM    625  O   GLN A 102      17.095  15.136  36.767  1.00 14.92           O
ANISOU  625  O   GLN A 102     2003   1188   2477    226     46    267       O
ATOM    626  CB  GLN A 102      20.184  14.610  37.503  1.00 17.02           C
ANISOU  626  CB  GLN A 102     2096   2354   2019    -77   -331    290       C
ATOM    627  CG  GLN A 102      20.231  13.523  38.517  1.00 17.18           C
ANISOU  627  CG  GLN A 102     2101   2316   2112    233   -178    119       C
ATOM    628  CD  GLN A 102      19.158  13.621  39.592  1.00 16.73           C
ANISOU  628  CD  GLN A 102     2347   1785   2225      5   -157    -48       C
ATOM    629  OE1 GLN A 102      18.322  14.536  39.656  1.00 21.13           O
ANISOU  629  OE1 GLN A 102     4059   1881   2087    247   -242    124       O
ATOM    630  NE2 GLN A 102      19.153  12.629  40.413  1.00 17.69           N
ANISOU  630  NE2 GLN A 102     2755   1969   1997    313     69    364       N
ATOM    631  N   HIS A 103      17.467  12.925  36.874  1.00 12.04           N
ANISOU  631  N   HIS A 103     1722   1229   1623     47   -116    191       N
ATOM    632  CA  HIS A 103      16.173  12.601  37.463  1.00 11.50           C
ANISOU  632  CA  HIS A 103     1721   1189   1460     24    -48    181       C
ATOM    633  C   HIS A 103      16.433  11.361  38.310  1.00 11.58           C
ANISOU  633  C   HIS A 103     1686   1262   1451    151    -89    144       C
ATOM    634  O   HIS A 103      17.123  10.441  37.835  1.00 11.02           O
ANISOU  634  O   HIS A 103     1572   1161   1453    169   -100     77       O
ATOM    635  CB  HIS A 103      15.138  12.287  36.381  1.00 12.29           C
ANISOU  635  CB  HIS A 103     1494   1603   1572    109    -14    336       C
ATOM    636  CG  HIS A 103      13.740  12.144  36.890  1.00 12.21           C
ANISOU  636  CG  HIS A 103     1907   1126   1605    336   -244    256       C
ATOM    637  ND1 HIS A 103      13.336  11.108  37.710  1.00 12.53           N
ANISOU  637  ND1 HIS A 103     1764   1324   1671    323   -121     69       N
ATOM    638  CD2 HIS A 103      12.636  12.897  36.646  1.00 13.67           C
ANISOU  638  CD2 HIS A 103     1719   1652   1823    339   -104    184       C
ATOM    639  CE1 HIS A 103      12.044  11.255  37.967  1.00 12.98           C
ANISOU  639  CE1 HIS A 103     1550   1530   1852    492    -38    104       C
ATOM    640  NE2 HIS A 103      11.597  12.330  37.334  1.00 14.20           N
ANISOU  640  NE2 HIS A 103     1702   1738   1957    470   -100    191       N
ATOM    641  N   PRO A 104      15.887  11.278  39.533  1.00 12.05           N
ANISOU  641  N   PRO A 104     1797   1375   1408    272   -121     85       N
ATOM    642  CA  PRO A 104      16.136  10.072  40.339  1.00 11.93           C
ANISOU  642  CA  PRO A 104     1951   1316   1267    179     16    122       C
ATOM    643  C   PRO A 104      15.775   8.784  39.632  1.00 10.98           C
ANISOU  643  C   PRO A 104     1549   1347   1276    226     -4    146       C
ATOM    644  O   PRO A 104      16.401   7.757  39.918  1.00 11.60           O
ANISOU  644  O   PRO A 104     1804   1287   1315    244     -8    144       O
ATOM    645  CB  PRO A 104      15.279  10.294  41.587  1.00 13.01           C
ANISOU  645  CB  PRO A 104     1837   1547   1560    428     75     49       C
ATOM    646  CG  PRO A 104      15.089  11.775  41.654  1.00 21.45           C
ANISOU  646  CG  PRO A 104     3600   2160   2391   1001    903    387       C
ATOM    647  CD  PRO A 104      15.082  12.282  40.263  1.00 13.85           C
ANISOU  647  CD  PRO A 104     2163   1418   1682    449    307     -8       C
ATOM    648  N   SER A 105      14.773   8.792  38.757  1.00 11.04           N
ANISOU  648  N   SER A 105     1585   1287   1324    125     59     29       N
ATOM    649  CA  SER A 105      14.282   7.589  38.111  1.00 10.72           C
ANISOU  649  CA  SER A 105     1467   1234   1372    186     69     43       C
ATOM    650  C   SER A 105      14.770   7.414  36.673  1.00 10.64           C
ANISOU  650  C   SER A 105     1625   1130   1287     22    -47     87       C
ATOM    651  O   SER A 105      14.225   6.577  35.947  1.00 11.41           O
ANISOU  651  O   SER A 105     1527   1346   1462    129     79     58       O
ATOM    652  CB  SER A 105      12.766   7.491  38.200  1.00 12.72           C
ANISOU  652  CB  SER A 105     1591   1695   1545    140    142    212       C
ATOM    653  OG  SER A 105      12.369   7.406  39.557  1.00 13.21           O
ANISOU  653  OG  SER A 105     1666   1839   1513     71    108    120       O
ATOM    654  N   PHE A 106      15.796   8.154  36.252  1.00 10.53           N
ANISOU  654  N   PHE A 106     1431   1318   1253    169    100    185       N
ATOM    655  CA  PHE A 106      16.335   8.064  34.892  1.00 10.21           C
ANISOU  655  CA  PHE A 106     1387   1182   1312    146    -24    269       C
ATOM    656  C   PHE A 106      17.810   7.695  35.016  1.00 10.37           C
ANISOU  656  C   PHE A 106     1539   1127   1273    -74     -6     66       C
ATOM    657  O   PHE A 106      18.675   8.559  35.181  1.00 11.17           O
ANISOU  657  O   PHE A 106     1563   1126   1557     -3    -16     79       O
ATOM    658  CB  PHE A 106      16.140   9.406  34.170  1.00 11.48           C
ANISOU  658  CB  PHE A 106     1761   1262   1340    106     64    139       C
ATOM    659  CG  PHE A 106      16.443   9.367  32.694  1.00 11.61           C
ANISOU  659  CG  PHE A 106     1866   1186   1360    229    -22    306       C
ATOM    660  CD1 PHE A 106      15.491   8.901  31.790  1.00 13.23           C
ANISOU  660  CD1 PHE A 106     2240   1352   1436     12   -229    212       C
ATOM    661  CD2 PHE A 106      17.661   9.824  32.196  1.00 12.90           C
ANISOU  661  CD2 PHE A 106     1928   1506   1469    356    190    367       C
ATOM    662  CE1 PHE A 106      15.773   8.889  30.424  1.00 13.94           C
ANISOU  662  CE1 PHE A 106     2364   1380   1554     34   -212    159       C
ATOM    663  CE2 PHE A 106      17.940   9.798  30.829  1.00 13.88           C
ANISOU  663  CE2 PHE A 106     2255   1577   1443    275    124    296       C
ATOM    664  CZ  PHE A 106      17.008   9.328  29.961  1.00 13.83           C
ANISOU  664  CZ  PHE A 106     2192   1507   1556    101    -23    201       C
ATOM    665  N   VAL A 107      18.108   6.397  34.966  1.00 10.09           N
ANISOU  665  N   VAL A 107     1398   1166   1269     47    -75     86       N
ATOM    666  CA  VAL A 107      19.427   5.886  35.336  1.00 10.69           C
ANISOU  666  CA  VAL A 107     1396   1331   1335    143   -124     10       C
ATOM    667  C   VAL A 107      19.801   4.797  34.344  1.00  9.96           C
ANISOU  667  C   VAL A 107     1325   1201   1258    105   -243    -20       C
ATOM    668  O   VAL A 107      19.033   3.844  34.151  1.00 10.70           O
ANISOU  668  O   VAL A 107     1334   1296   1436     90   -102    -54       O
ATOM    669  CB  VAL A 107      19.432   5.296  36.764  1.00 10.98           C
ANISOU  669  CB  VAL A 107     1601   1378   1193    143   -175    117       C
ATOM    670  CG1 VAL A 107      20.801   4.702  37.090  1.00 12.49           C
ANISOU  670  CG1 VAL A 107     1587   1638   1520     80   -286    147       C
ATOM    671  CG2 VAL A 107      19.036   6.345  37.780  1.00 12.40           C
ANISOU  671  CG2 VAL A 107     1998   1457   1256    132   -123    -76       C
ATOM    672  N   ARG A 108      20.976   4.915  33.714  1.00 10.56           N
ANISOU  672  N   ARG A 108     1415   1299   1300     85   -105     43       N
ATOM    673  CA  ARG A 108      21.392   3.965  32.688  1.00 10.62           C
ANISOU  673  CA  ARG A 108     1416   1229   1390     -1    -95     18       C
ATOM    674  C   ARG A 108      21.240   2.536  33.183  1.00 10.63           C
ANISOU  674  C   ARG A 108     1289   1378   1372     19      3     12       C
ATOM    675  O   ARG A 108      21.710   2.181  34.268  1.00 11.03           O
ANISOU  675  O   ARG A 108     1465   1191   1533    -50    -56     60       O
ATOM    676  CB  ARG A 108      22.850   4.215  32.296  1.00 11.18           C
ANISOU  676  CB  ARG A 108     1392   1440   1416     64    -68    203       C
ATOM    677  CG  ARG A 108      23.337   3.403  31.096  1.00 11.37           C
ANISOU  677  CG  ARG A 108     1565   1365   1392    101     58    114       C
ATOM    678  CD  ARG A 108      24.792   3.696  30.721  1.00 11.78           C
ANISOU  678  CD  ARG A 108     1469   1586   1422    112     -3    283       C
ATOM    679  NE  ARG A 108      25.692   3.324  31.820  1.00 11.33           N
ANISOU  679  NE  ARG A 108     1407   1337   1559    -78    -57    122       N
ATOM    680  CZ  ARG A 108      26.720   4.031  32.295  1.00 11.02           C
ANISOU  680  CZ  ARG A 108     1658   1242   1288    -64   -110     70       C
ATOM    681  NH1 ARG A 108      27.107   5.136  31.673  1.00 11.92           N
ANISOU  681  NH1 ARG A 108     1660   1311   1556   -181    -29    218       N
ATOM    682  NH2 ARG A 108      27.366   3.595  33.385  1.00 11.87           N
ANISOU  682  NH2 ARG A 108     1589   1529   1392   -266     85    -63       N
ATOM    683  N   GLY A 109      20.614   1.699  32.357  1.00 11.73           N
ANISOU  683  N   GLY A 109     1447   1313   1698   -166     11   -301       N
ATOM    684  CA  GLY A 109      20.411   0.311  32.689  1.00 12.90           C
ANISOU  684  CA  GLY A 109     1403   1453   2046   -157    223   -347       C
ATOM    685  C   GLY A 109      19.184   0.017  33.530  1.00 11.91           C
ANISOU  685  C   GLY A 109     1438   1400   1686     53     58   -269       C
ATOM    686  O   GLY A 109      18.727  -1.129  33.538  1.00 13.49           O
ANISOU  686  O   GLY A 109     1770   1280   2074   -183    274   -368       O
ATOM    687  N   ARG A 110      18.636   1.002  34.239  1.00 10.86           N
ANISOU  687  N   ARG A 110     1252   1407   1466     67    -33    -44       N
ATOM    688  CA  ARG A 110      17.507   0.763  35.147  1.00 10.93           C
ANISOU  688  CA  ARG A 110     1313   1364   1476     14    -50    -30       C
ATOM    689  C   ARG A 110      16.203   0.935  34.362  1.00 10.41           C
ANISOU  689  C   ARG A 110     1429   1181   1343     60     30     91       C
ATOM    690  O   ARG A 110      15.433   1.883  34.543  1.00 10.72           O
ANISOU  690  O   ARG A 110     1440   1187   1447    -56   -104     88       O
ATOM    691  CB  ARG A 110      17.570   1.694  36.346  1.00 10.49           C
ANISOU  691  CB  ARG A 110     1561   1174   1252    -45   -137    -74       C
ATOM    692  CG  ARG A 110      18.808   1.535  37.227  1.00 11.46           C
ANISOU  692  CG  ARG A 110     1665   1317   1372     19   -373     97       C
ATOM    693  CD  ARG A 110      18.587   2.170  38.621  1.00 16.82           C
ANISOU  693  CD  ARG A 110     2279   2169   1943    158   -471   -134       C
ATOM    694  NE  ARG A 110      19.796   2.197  39.458  1.00 17.91           N
ANISOU  694  NE  ARG A 110     2175   2490   2138    108   -153    104       N
ATOM    695  CZ  ARG A 110      19.886   2.772  40.664  1.00 18.21           C
ANISOU  695  CZ  ARG A 110     2555   2522   1843   -284   -313     79       C
ATOM    696  NH1 ARG A 110      18.829   3.354  41.228  1.00 18.69           N
ANISOU  696  NH1 ARG A 110     2612   2270   2220    -28    119     69       N
ATOM    697  NH2 ARG A 110      21.042   2.787  41.319  1.00 18.85           N
ANISOU  697  NH2 ARG A 110     2263   2936   1964    -87   -120   -175       N
ATOM    698  N   GLU A 111      15.948  -0.032  33.471  1.00 11.19           N
ANISOU  698  N   GLU A 111     1562   1401   1288     42   -194    -80       N
ATOM    699  CA  GLU A 111      14.811   0.052  32.554  1.00 11.97           C
ANISOU  699  CA  GLU A 111     1516   1655   1378    -43   -143      7       C
ATOM    700  C   GLU A 111      13.485   0.090  33.302  1.00 12.21           C
ANISOU  700  C   GLU A 111     1674   1461   1504    -70   -456     50       C
ATOM    701  O   GLU A 111      12.559   0.797  32.894  1.00 14.37           O
ANISOU  701  O   GLU A 111     1704   1926   1829     84   -385    191       O
ATOM    702  CB  GLU A 111      14.831  -1.129  31.586  1.00 14.32           C
ANISOU  702  CB  GLU A 111     2147   1692   1600      4   -325   -392       C
ATOM    703  CG  GLU A 111      15.952  -1.046  30.575  1.00 17.02           C
ANISOU  703  CG  GLU A 111     2839   2030   1597    202    -32   -316       C
ATOM    704  CD  GLU A 111      16.006  -2.235  29.643  1.00 22.19           C
ANISOU  704  CD  GLU A 111     4375   2224   1833    579    156     17       C
ATOM    705  OE1 GLU A 111      15.269  -3.230  29.855  1.00 24.89           O
ANISOU  705  OE1 GLU A 111     5383   2168   1906    381   -368   -411       O
ATOM    706  OE2 GLU A 111      16.801  -2.170  28.690  1.00 28.96           O
ANISOU  706  OE2 GLU A 111     5679   2909   2417    884    978   -224       O
ATOM    707  N   GLN A 112      13.355  -0.693  34.376  1.00 11.89           N
ANISOU  707  N   GLN A 112     1574   1399   1544    -84    -86    -41       N
ATOM    708  CA  GLN A 112      12.082  -0.747  35.079  1.00 13.42           C
ANISOU  708  CA  GLN A 112     1761   1401   1937   -109     -9    105       C
ATOM    709  C   GLN A 112      11.853   0.509  35.914  1.00 12.65           C
ANISOU  709  C   GLN A 112     1460   1369   1977     -6    -34    211       C
ATOM    710  O   GLN A 112      10.716   0.981  36.023  1.00 14.45           O
ANISOU  710  O   GLN A 112     1556   1594   2339      5     90    208       O
ATOM    711  CB  GLN A 112      12.007  -2.007  35.931  1.00 13.69           C
ANISOU  711  CB  GLN A 112     1891   1315   1996   -292    -81    114       C
ATOM    712  CG  GLN A 112      12.044  -3.263  35.084  1.00 15.16           C
ANISOU  712  CG  GLN A 112     2253   1476   2032   -433   -282     11       C
ATOM    713  CD  GLN A 112      11.948  -4.507  35.916  1.00 14.48           C
ANISOU  713  CD  GLN A 112     1988   1384   2128   -345    147    139       C
ATOM    714  OE1 GLN A 112      10.886  -5.098  36.018  1.00 19.56           O
ANISOU  714  OE1 GLN A 112     2036   2024   3372   -568   -260    538       O
ATOM    715  NE2 GLN A 112      13.043  -4.929  36.508  1.00 13.59           N
ANISOU  715  NE2 GLN A 112     1710   1556   1899     14    113    -53       N
ATOM    716  N   LEU A 113      12.931   1.093  36.455  1.00 11.68           N
ANISOU  716  N   LEU A 113     1499   1261   1678    -80     80    158       N
ATOM    717  CA  LEU A 113      12.830   2.330  37.222  1.00 11.60           C
ANISOU  717  CA  LEU A 113     1692   1185   1530     35     23    111       C
ATOM    718  C   LEU A 113      12.276   3.465  36.375  1.00 11.59           C
ANISOU  718  C   LEU A 113     1446   1426   1534      8    -42    105       C
ATOM    719  O   LEU A 113      11.563   4.342  36.889  1.00 12.27           O
ANISOU  719  O   LEU A 113     1586   1510   1567    141     -7    192       O
ATOM    720  CB  LEU A 113      14.200   2.684  37.790  1.00 11.80           C
ANISOU  720  CB  LEU A 113     1633   1406   1445    146    -68     47       C
ATOM    721  CG  LEU A 113      14.315   3.947  38.630  1.00 12.65           C
ANISOU  721  CG  LEU A 113     2049   1361   1396    168    -93     97       C
ATOM    722  CD1 LEU A 113      13.420   3.925  39.854  1.00 16.44           C
ANISOU  722  CD1 LEU A 113     2754   1909   1585    380    273    -69       C
ATOM    723  CD2 LEU A 113      15.764   4.216  38.985  1.00 13.99           C
ANISOU  723  CD2 LEU A 113     2046   1475   1793    265   -512      0       C
ATOM    724  N   LEU A 114      12.581   3.452  35.070  1.00 12.18           N
ANISOU  724  N   LEU A 114     1754   1373   1500    -63     37    196       N
ATOM    725  CA  LEU A 114      12.108   4.476  34.156  1.00 13.32           C
ANISOU  725  CA  LEU A 114     1967   1607   1487    -47    -32    159       C
ATOM    726  C   LEU A 114      10.594   4.603  34.200  1.00 13.65           C
ANISOU  726  C   LEU A 114     1908   1701   1577   -118   -212    231       C
ATOM    727  O   LEU A 114      10.051   5.687  33.940  1.00 15.08           O
ANISOU  727  O   LEU A 114     1999   1950   1780     61   -270    374       O
ATOM    728  CB  LEU A 114      12.608   4.138  32.743  1.00 15.02           C
ANISOU  728  CB  LEU A 114     2189   1867   1652   -265     -8     52       C
ATOM    729  CG  LEU A 114      12.250   5.104  31.619  1.00 14.93           C
ANISOU  729  CG  LEU A 114     1959   2071   1643   -332   -166    406       C
ATOM    730  CD1 LEU A 114      12.903   6.455  31.876  1.00 16.41           C
ANISOU  730  CD1 LEU A 114     2045   2102   2087    -69    -22    546       C
ATOM    731  CD2 LEU A 114      12.712   4.498  30.299  1.00 17.14           C
ANISOU  731  CD2 LEU A 114     2211   2737   1565   -382     49    174       C
ATOM    732  N   GLU A 115       9.891   3.515  34.530  1.00 14.81           N
ANISOU  732  N   GLU A 115     1659   2099   1871   -226   -230    397       N
ATOM    733  CA  GLU A 115       8.436   3.540  34.639  1.00 17.52           C
ANISOU  733  CA  GLU A 115     1984   2342   2331   -203   -381    636       C
ATOM    734  C   GLU A 115       7.943   4.497  35.715  1.00 17.22           C
ANISOU  734  C   GLU A 115     1587   2707   2248    111   -210    580       C
ATOM    735  O   GLU A 115       6.769   4.887  35.686  1.00 20.50           O
ANISOU  735  O   GLU A 115     1844   3217   2729    286   -196    520       O
ATOM    736  CB  GLU A 115       7.918   2.129  34.927  1.00 18.43           C
ANISOU  736  CB  GLU A 115     1874   2368   2759   -263   -492    544       C
ATOM    737  CG  GLU A 115       8.221   1.129  33.826  1.00 21.34           C
ANISOU  737  CG  GLU A 115     2602   2542   2964   -535   -722    461       C
ATOM    738  CD  GLU A 115       7.969  -0.310  34.226  1.00 26.63           C
ANISOU  738  CD  GLU A 115     3593   2935   3590   -453   -133    361       C
ATOM    739  OE1 GLU A 115       7.277  -0.552  35.242  1.00 27.74           O
ANISOU  739  OE1 GLU A 115     3653   3045   3841   -735   -244    638       O
ATOM    740  OE2 GLU A 115       8.469  -1.204  33.511  1.00 29.36           O
ANISOU  740  OE2 GLU A 115     4164   2968   4023   -530    -47    108       O
ATOM    741  N   ARG A 116       8.806   4.897  36.653  1.00 16.01           N
ANISOU  741  N   ARG A 116     1745   2348   1991    248     30    557       N
ATOM    742  CA  ARG A 116       8.420   5.808  37.722  1.00 17.34           C
ANISOU  742  CA  ARG A 116     2107   2382   2099    457    190    488       C
ATOM    743  C   ARG A 116       8.531   7.281  37.346  1.00 18.39           C
ANISOU  743  C   ARG A 116     2481   2347   2160    656     97    394       C
ATOM    744  O   ARG A 116       8.088   8.130  38.125  1.00 22.49           O
ANISOU  744  O   ARG A 116     3351   2627   2569   1051    465    216       O
ATOM    745  CB  ARG A 116       9.245   5.533  38.982  1.00 16.55           C
ANISOU  745  CB  ARG A 116     1963   2362   1962    367     12    613       C
ATOM    746  CG  ARG A 116       9.091   4.121  39.503  1.00 19.05           C
ANISOU  746  CG  ARG A 116     2223   2917   2097    361    122    891       C
ATOM    747  CD  ARG A 116       9.773   3.946  40.841  1.00 21.08           C
ANISOU  747  CD  ARG A 116     2326   3387   2297    487    315   1128       C
ATOM    748  NE  ARG A 116       9.716   2.556  41.270  1.00 23.66           N
ANISOU  748  NE  ARG A 116     2579   3777   2633    202    174   1382       N
ATOM    749  CZ  ARG A 116       8.846   2.083  42.151  1.00 23.98           C
ANISOU  749  CZ  ARG A 116     2195   3781   3135    370    127   1765       C
ATOM    750  NH1 ARG A 116       7.973   2.900  42.730  1.00 27.43           N
ANISOU  750  NH1 ARG A 116     2705   4337   3378    -65    715   1285       N
ATOM    751  NH2 ARG A 116       8.878   0.796  42.469  1.00 28.23           N
ANISOU  751  NH2 ARG A 116     3438   3848   3442     50   -311   2147       N
ATOM    752  N   VAL A 117       9.128   7.609  36.202  1.00 17.45           N
ANISOU  752  N   VAL A 117     2335   2139   2156    282   -204    501       N
ATOM    753  CA  VAL A 117       9.184   8.999  35.754  1.00 18.54           C
ANISOU  753  CA  VAL A 117     2253   2073   2721    377   -339    590       C
ATOM    754  C   VAL A 117       7.798   9.402  35.273  1.00 22.60           C
ANISOU  754  C   VAL A 117     2881   2280   3426    442   -820    397       C
ATOM    755  O   VAL A 117       7.244   8.784  34.355  1.00 27.38           O
ANISOU  755  O   VAL A 117     3509   2977   3917    680  -1491    264       O
ATOM    756  CB  VAL A 117      10.222   9.189  34.638  1.00 18.37           C
ANISOU  756  CB  VAL A 117     2913   1944   2123    205   -313    554       C
ATOM    757  CG1 VAL A 117      10.289  10.661  34.250  1.00 20.71           C
ANISOU  757  CG1 VAL A 117     3635   1826   2407    378   -435    498       C
ATOM    758  CG2 VAL A 117      11.593   8.704  35.050  1.00 17.10           C
ANISOU  758  CG2 VAL A 117     2556   2161   1781    131   -139    494       C
ATOM    759  N   ARG A 118       7.233  10.440  35.884  1.00 22.73           N
ANISOU  759  N   ARG A 118     2277   2447   3912    347    -17    618       N
ATOM    760  CA  ARG A 118       5.855  10.816  35.609  1.00 26.21           C
ANISOU  760  CA  ARG A 118     2232   3139   4589    324    216    893       C
ATOM    761  C   ARG A 118       5.736  12.323  35.442  1.00 25.67           C
ANISOU  761  C   ARG A 118     1920   3177   4656    371    734    951       C
ATOM    762  O   ARG A 118       6.552  13.096  35.957  1.00 24.91           O
ANISOU  762  O   ARG A 118     2264   2931   4272    848    739    948       O
ATOM    763  CB  ARG A 118       4.917  10.332  36.720  1.00 30.55           C
ANISOU  763  CB  ARG A 118     2708   3808   5091    376    268    725       C
ATOM    764  CG  ARG A 118       4.762   8.816  36.774  1.00 38.09           C
ANISOU  764  CG  ARG A 118     4505   4585   5381    449     31    405       C
ATOM    765  CD  ARG A 118       4.177   8.265  35.473  1.00 42.93           C
ANISOU  765  CD  ARG A 118     5528   5166   5619    450    -42    207       C
ATOM    766  NE  ARG A 118       4.895   7.078  35.010  1.00 44.25           N
ANISOU  766  NE  ARG A 118     5555   5619   5640    658   -141    187       N
ATOM    767  CZ  ARG A 118       4.696   6.487  33.833  1.00 43.17           C
ANISOU  767  CZ  ARG A 118     4909   5891   5603    630   -310    462       C
ATOM    768  NH1 ARG A 118       3.790   6.971  32.990  1.00 46.39           N
ANISOU  768  NH1 ARG A 118     5722   6181   5723    722   -297    440       N
ATOM    769  NH2 ARG A 118       5.404   5.410  33.498  1.00 36.36           N
ANISOU  769  NH2 ARG A 118     2980   5426   5410    640   -273    866       N
ATOM    770  N   ARG A 119       4.718  12.731  34.694  1.00 29.20           N
ANISOU  770  N   ARG A 119     2375   3460   5261    353    351   1000       N
ATOM    771  CA  ARG A 119       4.397  14.142  34.566  1.00 36.00           C
ANISOU  771  CA  ARG A 119     3596   4057   6024    706    195    510       C
ATOM    772  C   ARG A 119       3.853  14.666  35.889  1.00 42.54           C
ANISOU  772  C   ARG A 119     5028   4397   6740    871    546    -74       C
ATOM    773  O   ARG A 119       4.178  15.777  36.304  1.00 46.59           O
ANISOU  773  O   ARG A 119     5689   4878   7136    669    802   -317       O
ATOM    774  CB  ARG A 119       3.357  14.354  33.471  1.00 39.58           C
ANISOU  774  CB  ARG A 119     4308   4669   6063    606    -25    439       C
ATOM    775  CG  ARG A 119       3.908  14.227  32.064  1.00 41.60           C
ANISOU  775  CG  ARG A 119     4658   5163   5984    611    201    232       C
ATOM    776  CD  ARG A 119       4.513  15.542  31.596  1.00 43.95           C
ANISOU  776  CD  ARG A 119     5177   5514   6008    654    200    150       C
ATOM    777  NE  ARG A 119       4.281  15.781  30.173  1.00 44.99           N
ANISOU  777  NE  ARG A 119     5345   5751   6000    655    288    108       N
ATOM    778  CZ  ARG A 119       3.278  16.510  29.690  1.00 45.34           C
ANISOU  778  CZ  ARG A 119     5226   5977   6024    378    342      6       C
ATOM    779  NH1 ARG A 119       2.411  17.079  30.516  1.00 47.01           N
ANISOU  779  NH1 ARG A 119     5685   6097   6081    441    410    -14       N
ATOM    780  NH2 ARG A 119       3.145  16.678  28.382  1.00 43.51           N
ANISOU  780  NH2 ARG A 119     4583   6031   5919    178    340    -93       N
TER
HETATM  781 NA   NA  X   1      24.100   9.390  23.140  0.42  6.75          Na+1
ANISOU  781 NA   NA  X   1      869   1039    655     40    171    400      Na+1
HETATM  782 NA   NA  X   2      25.523   4.398  26.824  0.46 28.12          Na+1
ANISOU  782 NA   NA  X   2     4614   4033   2036   1216    234   -637      Na+1
TER
HETATM  783  N   NO3 L   1      15.545   2.063  43.455  1.00 12.24           N
ANISOU  783  N   NO3 L   1     1730   1309   1611    -73     42    -92       N
HETATM  784  O1  NO3 L   1      15.377   0.837  43.254  1.00 12.40           O
ANISOU  784  O1  NO3 L   1     1923   1252   1537   -118     28    -20       O
HETATM  785  O2  NO3 L   1      15.251   2.591  44.548  1.00 14.44           O
ANISOU  785  O2  NO3 L   1     2339   1364   1784   -331    322   -168       O
HETATM  786  O3  NO3 L   1      15.956   2.784  42.516  1.00 15.23           O
ANISOU  786  O3  NO3 L   1     2559   1416   1813   -262    -83    151       O
HETATM  787  N   NO3 L   2      31.771  16.387  16.956  1.00 26.83           N
ANISOU  787  N   NO3 L   2     2936   4416   2843    443    430   1418       N
HETATM  788  O1  NO3 L   2      32.778  15.634  16.963  1.00 31.31           O
ANISOU  788  O1  NO3 L   2     3911   5072   2912   1446    480   1339       O
HETATM  789  O2  NO3 L   2      30.982  16.390  15.968  1.00 28.19           O
ANISOU  789  O2  NO3 L   2     3646   4535   2529    534    516   1270       O
HETATM  790  O3  NO3 L   2      31.550  17.128  17.950  1.00 26.64           O
ANISOU  790  O3  NO3 L   2     2932   3866   3324   -145   -147    843       O
HETATM  791  N   NO3 L   3      12.407  -0.015  39.918  0.43 18.48           N
ANISOU  791  N   NO3 L   3     2662   1823   2536     91   -769    619       N
HETATM  792  O1  NO3 L   3      11.235  -0.452  39.869  0.43 18.78           O
ANISOU  792  O1  NO3 L   3     2210   1801   3123   -403   -908    562       O
HETATM  793  O2  NO3 L   3      12.662   0.970  40.659  0.43 20.78           O
ANISOU  793  O2  NO3 L   3     3265   2044   2585    435     58    283       O
HETATM  794  O3  NO3 L   3      13.324  -0.561  39.239  0.43 20.11           O
ANISOU  794  O3  NO3 L   3     3766   1418   2457   -317     70    279       O
TER
HETATM  795  O   HOH S   1      19.421  11.138  35.651  1.00 11.71           O
ANISOU  795  O   HOH S   1     1723   1153   1573     84     71    150       O
HETATM  796  O   HOH S   2      15.842   4.682  34.827  1.00 12.00           O
ANISOU  796  O   HOH S   2     1437   1277   1847    -16     38     68       O
HETATM  797  O   HOH S   3      19.970   4.459  27.325  1.00 14.96           O
ANISOU  797  O   HOH S   3     1877   2140   1668    -21   -307    172       O
HETATM  798  O   HOH S   4      26.218  11.036  37.206  1.00 14.76           O
ANISOU  798  O   HOH S   4     1952   1943   1713   -129   -193    236       O
HETATM  799  O   HOH S   5      20.508   2.432  29.354  1.00 17.10           O
ANISOU  799  O   HOH S   5     2060   2617   1820    -15    -49     69       O
HETATM  800  O   HOH S   6      27.251   5.185  28.802  1.00 19.08           O
ANISOU  800  O   HOH S   6     2737   2679   1832    186    411    498       O
HETATM  801  O   HOH S   7      19.730  -0.277  29.449  1.00 21.20           O
ANISOU  801  O   HOH S   7     3148   2572   2334    485     97    -42       O
HETATM  802  O   HOH S   8       8.738  12.198  37.789  1.00 22.63           O
ANISOU  802  O   HOH S   8     2000   3146   3450    551    561    900       O
HETATM  803  O   HOH S   9      26.483   5.005  24.209  1.00 19.20           O
ANISOU  803  O   HOH S   9     2167   2523   2604     98     12    167       O
HETATM  804  O   HOH S  10      24.532  21.813  34.229  1.00 29.74           O
ANISOU  804  O   HOH S  10     6715   1930   2657   -645   -582    402       O
HETATM  805  O   HOH S  11       5.346  11.191  25.823  1.00 22.93           O
ANISOU  805  O   HOH S  11     1852   3458   3403    348    159   1426       O
HETATM  806  O   HOH S  12      10.341   9.161  40.042  1.00 26.49           O
ANISOU  806  O   HOH S  12     3247   3284   3534   1645   1255    541       O
HETATM  807  O   HOH S  13      27.828  15.051  38.067  1.00 23.80           O
ANISOU  807  O   HOH S  13     3262   3270   2512    593   -589    -69       O
HETATM  808  O   HOH S  14      20.117   3.825  22.654  1.00 24.92           O
ANISOU  808  O   HOH S  14     3051   2884   3533    268    557      7       O
HETATM  809  O   HOH S  15      13.753   3.543  24.289  1.00 23.54           O
ANISOU  809  O   HOH S  15     3291   2680   2973    -80   -513    269       O
HETATM  810  O   HOH S  16      31.094   4.453  31.718  1.00 23.61           O
ANISOU  810  O   HOH S  16     4092   1961   2917    -95   1757    -21       O
HETATM  811  O   HOH S  17      30.214  10.492  30.091  1.00 24.63           O
ANISOU  811  O   HOH S  17     2137   4433   2788   -686   -114    595       O
HETATM  812  O   HOH S  18      28.436   7.488  28.220  1.00 28.62           O
ANISOU  812  O   HOH S  18     3792   3013   4068    -88   1844     88       O
HETATM  813  O   HOH S  19       5.502  13.825  27.155  1.00 23.39           O
ANISOU  813  O   HOH S  19     2606   3709   2574    142   -486    950       O
HETATM  814  O   HOH S  20      30.239  21.214  19.917  1.00 29.75           O
ANISOU  814  O   HOH S  20     2191   4408   4704   -622    545   1234       O
HETATM  815  O   HOH S  21      17.699  -0.291  27.532  1.00 27.45           O
ANISOU  815  O   HOH S  21     4169   2648   3615    435    436   -826       O
HETATM  816  O   HOH S  22       7.594   6.543  32.797  1.00 24.82           O
ANISOU  816  O   HOH S  22     2791   3324   3314   -118   -928   1274       O
HETATM  817  O   HOH S  23      18.723   2.214  43.282  1.00 25.19           O
ANISOU  817  O   HOH S  23     3424   2509   3637    276   -764   -229       O
HETATM  818  O   HOH S  24      13.389  21.131  37.586  1.00 28.54           O
ANISOU  818  O   HOH S  24     4039   2619   4185   1587   -116   -330       O
HETATM  819  O   HOH S  25      32.889   9.594  37.139  1.00 27.64           O
ANISOU  819  O   HOH S  25     3922   3440   3141  -1602   1204   -686       O
HETATM  820  O   HOH S  26      14.779  27.163  21.792  1.00 38.83           O
ANISOU  820  O   HOH S  26     5515   3647   5594    710   1779   2278       O
HETATM  821  O   HOH S  27      23.775   2.950  35.963  1.00 20.81           O
ANISOU  821  O   HOH S  27     2861   3051   1993   -487   -249    305       O
HETATM  822  O   HOH S  28      20.058   2.691  25.237  1.00 27.98           O
ANISOU  822  O   HOH S  28     5309   2723   2600    479   -432   -545       O
HETATM  823  O   HOH S  29       7.484  20.795  25.521  1.00 29.66           O
ANISOU  823  O   HOH S  29     2653   3603   5014      7  -1032   1749       O
HETATM  824  O   HOH S  30       7.881  15.011  18.388  1.00 34.57           O
ANISOU  824  O   HOH S  30     2088   6920   4127      9    103   2262       O
HETATM  825  O   HOH S  31      26.201  15.669  14.892  1.00 27.94           O
ANISOU  825  O   HOH S  31     2743   5049   2825   -278     46   1492       O
HETATM  826  O   HOH S  32      12.362  25.930  28.294  1.00 33.03           O
ANISOU  826  O   HOH S  32     4622   3255   4672     69    412    504       O
HETATM  827  O   HOH S  33      28.979  10.092  18.300  1.00 28.78           O
ANISOU  827  O   HOH S  33     2053   3428   5453    -20    590    945       O
HETATM  828  O   HOH S  34      30.243   6.544  22.754  1.00 34.91           O
ANISOU  828  O   HOH S  34     3086   4758   5419   1115   1344   1484       O
HETATM  829  O   HOH S  35      12.755  20.576  40.467  1.00 36.73           O
ANISOU  829  O   HOH S  35     4251   5136   4568   1768    453    108       O
HETATM  830  O   HOH S  36       3.280  11.305  30.078  1.00 40.49           O
ANISOU  830  O   HOH S  36     3777   5323   6282     78  -1203    936       O
HETATM  831  O   HOH S  37      25.066  25.954  22.958  1.00 35.73           O
ANISOU  831  O   HOH S  37     4662   3758   5157   -464    -58   1877       O
HETATM  832  O   HOH S  38      32.606  12.102  36.235  1.00 41.40           O
ANISOU  832  O   HOH S  38     6524   3967   5240  -2215   2651  -1465       O
HETATM  833  O   HOH S  39      19.010  26.299  20.279  1.00 46.44           O
ANISOU  833  O   HOH S  39     5987   3719   7938   1230    703   1843       O
HETATM  834  O   HOH S  40      22.587   8.326  15.755  1.00 43.45           O
ANISOU  834  O   HOH S  40     5916   8060   2534    806    899   1144       O
HETATM  835  O   HOH S  41      16.253  25.917  20.008  1.00 39.55           O
ANISOU  835  O   HOH S  41     5810   4812   4407    739   1151   2569       O
HETATM  836  O   HOH S  42      30.283   7.036  20.063  1.00 34.96           O
ANISOU  836  O   HOH S  42     2958   5144   5181   -120   -191   1459       O
HETATM  837  O   HOH S  43      24.577  22.537  14.257  1.00 43.88           O
ANISOU  837  O   HOH S  43     5158   6765   4749   1750   1258   2359       O
HETATM  838  O   HOH S  44       3.361  10.599  32.827  1.00 35.85           O
ANISOU  838  O   HOH S  44     3738   5583   4300   -837   -470    792       O
HETATM  839  O   HOH S  45      12.176  25.471  30.939  1.00 63.29           O
ANISOU  839  O   HOH S  45     8133   7546   8368   4251    778   -844       O
HETATM  840  O   HOH S  46       9.283  23.684  16.536  1.00 39.13           O
ANISOU  840  O   HOH S  46     3142   6409   5319    834   -954   -189       O
HETATM  841  O   HOH S  47      21.673  -1.797  28.112  1.00 30.67           O
ANISOU  841  O   HOH S  47     2875   6003   2774   1441    398    886       O
HETATM  842  O   HOH S  48      13.355  19.750  12.578  1.00 51.41           O
ANISOU  842  O   HOH S  48     4722   7317   7495    237   -416   2035       O
HETATM  843  O   HOH S  49      12.791  18.194  11.867  1.00 49.51           O
ANISOU  843  O   HOH S  49     5135   9195   4482   1096    560   3297       O
HETATM  844  O   HOH S  50       7.764  22.985  32.324  1.00 45.73           O
ANISOU  844  O   HOH S  50     7147   4503   5725   1361   -971    435       O
HETATM  845  O   HOH S  51      30.440  14.873  37.745  1.00 35.34           O
ANISOU  845  O   HOH S  51     5279   3539   4608  -1577    529   -800       O
HETATM  846  O   HOH S  52      20.063  25.456  18.014  1.00 44.75           O
ANISOU  846  O   HOH S  52     6784   4278   5942   1096   1116   2301       O
HETATM  847  O   HOH S  53      12.228  15.188  40.559  1.00 38.92           O
ANISOU  847  O   HOH S  53     5216   7086   2484    111    302    757       O
HETATM  848  O   HOH S  54      27.945   2.696  23.798  1.00 39.35           O
ANISOU  848  O   HOH S  54     5870   4210   4872   2094   1113   1310       O
HETATM  849  O   HOH S  55      27.894  24.731  37.177  1.00 41.45           O
ANISOU  849  O   HOH S  55     4826   5254   5667  -1517   -557   2863       O
HETATM  850  O   HOH S  56      24.996   9.700  41.228  1.00 12.29           O
ANISOU  850  O   HOH S  56     1749   1552   1367   -127   -156   -209       O
HETATM  851  O   HOH S  57      27.884  14.783  25.215  1.00 46.41           O
ANISOU  851  O   HOH S  57     6350   5961   5321    936   -621   2643       O
HETATM  852  O   HOH S  58      26.829  27.024  40.295  1.00 50.85           O
ANISOU  852  O   HOH S  58     6962   3580   8779   -702  -2648   -280       O
HETATM  853  O   HOH S  59      10.443  25.234  31.966  1.00 54.66           O
ANISOU  853  O   HOH S  59     9728   4306   6736   1800   -727    234       O
HETATM  854  O   HOH S  60      25.635   7.481  26.473  1.00 15.12           O
ANISOU  854  O   HOH S  60     2204   1894   1645    -43     86    259       O
HETATM  855  O   HOH S  61      13.259   7.385  42.157  1.00 14.45           O
ANISOU  855  O   HOH S  61     2034   1725   1733    214     59    197       O
HETATM  856  O   HOH S  62      27.687  26.097  20.492  1.00 48.96           O
ANISOU  856  O   HOH S  62     7945   3628   7029   -224   3667   -340       O
HETATM  857  O   HOH S  63      11.363   0.586  30.480  1.00 42.35           O
ANISOU  857  O   HOH S  63     6491   5729   3870   2190  -2455  -1120       O
HETATM  858  O   HOH S  64      15.950   2.105  23.489  1.00 40.00           O
ANISOU  858  O   HOH S  64     7793   4044   3361    430   1194   -112       O
HETATM  859  O   HOH S  65       9.952  -7.672  36.240  1.00 41.16           O
ANISOU  859  O   HOH S  65     3908   3480   8252  -1221  -1202   1908       O
HETATM  860  O   HOH S  66       8.320   4.629  25.122  1.00 50.20           O
ANISOU  860  O   HOH S  66     3296   4164  11612   -529    -42    693       O
HETATM  861  O   HOH S  67      23.371   4.972  16.032  1.00 50.15           O
ANISOU  861  O   HOH S  67     5846   8909   4301    129    328  -3187       O
HETATM  862  O   HOH S  68      14.924  26.923  27.958  1.00 53.89           O
ANISOU  862  O   HOH S  68     7232   4859   8385  -2007  -1323    827       O
HETATM  863  O   HOH S  69      29.107   3.495  26.317  1.00 54.41           O
ANISOU  863  O   HOH S  69     7815   9012   3848   -365   -632   1787       O
HETATM  864  O   HOH S  70      17.559  24.938  16.823  1.00 46.73           O
ANISOU  864  O   HOH S  70     4465   6933   6358     94   -165   3962       O
HETATM  865  O   HOH S  71      17.995   4.694  18.688  1.00 50.68           O
ANISOU  865  O   HOH S  71     7367   6248   5641   1583    648  -1362       O
HETATM  866  O   HOH S  72      16.504  26.398  26.254  1.00 51.62           O
ANISOU  866  O   HOH S  72     5636   4526   9452    223   -773  -1930       O
HETATM  867  O   HOH S  73       6.423  28.220  23.179  1.00 55.03           O
ANISOU  867  O   HOH S  73     6024   8869   6015  -1295  -3098  -1347       O
HETATM  868  O   HOH S  74      14.979   7.628  15.764  1.00 54.53           O
ANISOU  868  O   HOH S  74     8192   6845   5682   -416  -1344   1014       O
HETATM  869  O   HOH S  75      12.129   2.551  26.119  1.00 36.82           O
ANISOU  869  O   HOH S  75     5346   4107   4535   -701    697    980       O
HETATM  870  O   HOH S  76      22.310   0.000  41.368  1.00 51.52           O
ANISOU  870  O   HOH S  76     4711   8336   6526   -309      0      0       O
HETATM  871  O   HOH S  77      21.635   2.615  20.794  1.00 50.17           O
ANISOU  871  O   HOH S  77     4746   4622   9696  -1215   2621  -2298       O
HETATM  872  O   HOH S  78      17.933   0.836  25.123  1.00 46.04           O
ANISOU  872  O   HOH S  78     5599   6854   5039   1026    270   -747       O
HETATM  873  O   HOH S  79       7.537   8.513  16.758  1.00 57.54           O
ANISOU  873  O   HOH S  79    11365   5891   4606   2905  -1978   -588       O
HETATM  874  O   HOH S  80      20.183  26.592  23.312  1.00 54.83           O
ANISOU  874  O   HOH S  80     7540   5196   8097   2380   -341   1704       O
HETATM  875  O   HOH S  81      15.842  20.611  11.386  1.00 63.34           O
ANISOU  875  O   HOH S  81     8544   9565   5959   1077  -2391   3218       O
HETATM  876  O   HOH S  82      29.939   5.718  28.339  1.00 58.09           O
ANISOU  876  O   HOH S  82     7509   6525   8037  -2674    446   2296       O
HETATM  877  O   HOH S  83       5.535  -3.128  35.482  1.00 55.40           O
ANISOU  877  O   HOH S  83     7482   6845   6722    866  -2844    892       O
HETATM  878  O   HOH S  84      19.054  24.607  29.664  1.00 57.39           O
ANISOU  878  O   HOH S  84     7495   8332   5980   -356    188   3187       O
HETATM  879  O   HOH S  85      12.881   1.490  27.386  1.00 52.55           O
ANISOU  879  O   HOH S  85     6302   6718   6946    240   3151    308       O
HETATM  880  O   HOH S  86      23.916  12.650  15.891  1.00 50.48           O
ANISOU  880  O   HOH S  86     5344   8462   5372   1146   1741   1557       O
HETATM  881  O   HOH S  87      13.807  -0.531  28.093  1.00 58.91           O
ANISOU  881  O   HOH S  87     6655   9140   6589  -1513  -3347   2639       O
HETATM  882  O   HOH S  88      25.439  25.355  14.866  1.00 41.68           O
ANISOU  882  O   HOH S  88     2673   7863   5301    817    778   2802       O
HETATM  883  O   HOH S  89      31.751  12.372  30.507  1.00 52.34           O
ANISOU  883  O   HOH S  89     6166   6673   7048  -1559  -1917   3885       O
HETATM  884  O   HOH S  90      11.444  22.913  15.210  1.00 43.38           O
ANISOU  884  O   HOH S  90     5486   4657   6341   2250   -387   1971       O
HETATM  885  O   HOH S  91      24.468  25.088  16.152  1.00 54.53           O
ANISOU  885  O   HOH S  91     4549   7772   8398    548   1714   3422       O
HETATM  886  O   HOH S  92       7.238   5.792  42.478  1.00 47.90           O
ANISOU  886  O   HOH S  92     4695   6865   6642   1758   2620    629       O
HETATM  887  O   HOH S  93      29.755  13.193  35.163  1.00 48.46           O
ANISOU  887  O   HOH S  93     7778   3071   7564   -913  -1241  -1386       O
HETATM  888  O   HOH S  94       6.848  15.434  37.535  1.00 58.34           O
ANISOU  888  O   HOH S  94     5244   6568  10353   1534    310    376       O
HETATM  889  O   HOH S  95      13.594  12.545  12.020  1.00 53.98           O
ANISOU  889  O   HOH S  95     7830   7951   4730   1311  -1960  -1327       O
HETATM  890  O   HOH S  96       8.877  11.872  16.014  1.00 53.08           O
ANISOU  890  O   HOH S  96     6725   5760   7681   1664  -2123   2522       O
HETATM  891  O   HOH S  97      10.518  28.066  27.935  1.00 55.22           O
ANISOU  891  O   HOH S  97     7772   6429   6780   2799  -1018    787       O
HETATM  892  O   HOH S  98      18.018  21.451  12.218  1.00 51.46           O
ANISOU  892  O   HOH S  98     6902   7323   5327   1373  -1145   3082       O
HETATM  893  O   HOH S  99       6.200   7.657  40.265  1.00 56.93           O
ANISOU  893  O   HOH S  99     5031   8702   7899   2399   2653    256       O
HETATM  894  O   HOH S 100      13.166  25.699  16.630  1.00 57.27           O
ANISOU  894  O   HOH S 100     8672   7209   5880    857  -1456   2465       O
HETATM  895  O   HOH S 101      16.006   0.000  40.050  1.00 33.36           O
ANISOU  895  O   HOH S 101     5361   4160   3155      0      0   2136       O
HETATM  896  O   HOH S 102      17.714  -0.652  39.059  1.00 38.53           O
ANISOU  896  O   HOH S 102     3632   6587   4421  -1915   1347  -2923       O
HETATM  897  O   HOH S 103       5.588   3.951  32.264  1.00 59.96           O
ANISOU  897  O   HOH S 103     6372   8727   7683   2117  -1392   2642       O
HETATM  898  O   HOH S 104       9.104  24.353  19.207  1.00 58.32           O
ANISOU  898  O   HOH S 104     4721   6510  10928     26  -1421   3361       O
HETATM  899  O   HOH S 105      29.605   7.313  25.931  1.00 50.49           O
ANISOU  899  O   HOH S 105     7769   6776   4639   1530  -1298   -208       O
HETATM  900  O   HOH S 106      17.803   2.461  21.427  1.00 40.02           O
ANISOU  900  O   HOH S 106     5187   4752   5268    439   -925  -1302       O
HETATM  901  O   HOH S 107       6.060  23.374  25.034  1.00 56.09           O
ANISOU  901  O   HOH S 107     7845   6595   6870   -179   -830   -634       O
HETATM  902  O   HOH S 108      23.323   0.880  36.131  1.00 44.85           O
ANISOU  902  O   HOH S 108     5615   6900   4526   1851   -874   2317       O
HETATM  903  O   HOH S 109      33.674   3.388  31.306  1.00 49.19           O
ANISOU  903  O   HOH S 109     6959   6534   5198   2288   1566   -210       O
HETATM  904  O   HOH S 110      26.772   9.963  14.310  1.00 53.22           O
ANISOU  904  O   HOH S 110     7664   7299   5257   -601   1895    -50       O
HETATM  905  O   HOH S 111       5.083  17.032  37.935  1.00 57.85           O
ANISOU  905  O   HOH S 111     7414   8115   6450    234   1228   -997       O
HETATM  906  O   HOH S 112      24.245  26.573  12.533  1.00 52.73           O
ANISOU  906  O   HOH S 112     4135   8168   7732    864    126   2265       O
HETATM  907  O   HOH S 113      22.266   1.098  25.425  1.00 52.16           O
ANISOU  907  O   HOH S 113     6392   7809   5618   1553   -356  -1083       O
HETATM  908  O   HOH S 114      23.552   2.008  23.925  1.00 52.94           O
ANISOU  908  O   HOH S 114     7400   4990   7726   -654   1230    893       O
HETATM  909  O   HOH S 115      10.129  -0.917  31.326  1.00 51.93           O
ANISOU  909  O   HOH S 115     8130   6253   5347   1005    597  -1342       O
HETATM  910  O   HOH S 116      16.147  28.268  23.582  1.00 58.03           O
ANISOU  910  O   HOH S 116     7466   7033   7550   -715    531    306       O
HETATM  911  O   HOH S 117      10.590  13.552  41.001  1.00 56.63           O
ANISOU  911  O   HOH S 117     7272   6782   7464   -170   1816     76       O
HETATM  912  O   HOH S 118       5.005  22.214  26.138  1.00 62.36           O
ANISOU  912  O   HOH S 118     8090   7904   7700    -40   -295    794       O
HETATM  913  O   HOH S 119      22.310  11.740  40.050  1.00 21.16           O
ANISOU  913  O   HOH S 119     3334   1739   2968      0   -180      0       O
HETATM  914  O   HOH S 120      23.946  24.665  34.055  1.00 60.37           O
ANISOU  914  O   HOH S 120     9250   5662   8028    295    113   1560       O
TER
END
